# Supplementary material for: Antimicrobial Resistance in Isolates from Cattle with Bovine Respiratory Disease in Bavaria, Germany
Source: Antibiotics (Basel). 2021 Dec 15;10(12):1538. doi: 10.3390/antibiotics10121538 (PMC8698709; doi:10.3390/antibiotics10121538)
Supplement: Supplementary file 1 [file antibiotics-10-01538-s001.zip]

Archive with 1 entries (1 files):
- antibiotics-1494441-supplementary.xlsx
