# Supplementary material for: Antimicrobial Resistance in Isolates from Cattle with Bovine Respiratory Disease in Bavaria, Germany
Source: Antibiotics (Basel). 2021 Dec 15;10(12):1538. doi: 10.3390/antibiotics10121538 (PMC8698709; doi:10.3390/antibiotics10121538)
Supplement: Supplementary file 1 [file antibiotics-10-01538-s001.zip › antibiotics-1494441-supplementary.xlsx]

## Sheet: Table S1
Table S1. Distribution of minimum inhibitory concentration (MIC) values over the five-year period 2015-2020 for Pasteurella multocida in Bavaria, Germany
antimicrobial agent							MIC (µg/ml)								susceptible		intermediate		resistant		not susceptible
	0.015625	0.03125	0.0625	0.125	0.25	0.5	1	2	4	8	16	32	64	>64	n	%	n	%	n	%	n	%
Amoxicillin_Clavulanic acid1								343	1	0	0	1
Ampicillin				125	210	0	0	5	0	1	0	4
Ceftiofur3				331	3	6	1	1	0	3					342	0.991304	0	0	3	0.00869565	3	0.00869565
Cephalothin						1	334	2	2	2	0	4
Penicillin_G3			292	39	2	2	0	1	2	1	6				333	0.965217	2	0.0057971	10	0.0289855	12	0.0347826
Enrofloxacin3	196	126	9	7	6	0	1								344	0.997101	1	0.00289855	0	0	1	0.00289855
Colistin						326	7	4	8
Florfenicol3							327	4	5	3	6				331	0.95942	5	0.0144928	9	0.026087	14	0.0405797
Trimethoprim_Sulphamethoxazol2					265	25	21	14	20
Tiamulin					12	4	5	12	31	176	72	9	24
Gentamicin				3	1	4	26	84	124	36	67
Spectinomycin3									6	3	22	42	159	113	73	0.211594	159	0.46087	113	0.327536	272	0.788406
Tetracycline3				15	26	66	71	31	5	10	121				209	0.605797	5	0.0144928	131	0.37971	136	0.394203
Erythromycin				16	9	16	58	115	45	86
Tilmicosin						15	29	73	126	46	10	46
Tulathromycin3							148	94	9	31	9	9	19	26	291	0.843478	9	0.026087	45	0.130435	54	0.156522
The dilution ranges tested are contained in the light area. Values above/below this range that are in the dark area indicate MIC values that are higher/lower than the highest/lowest concentration within the range.
1concentration of amoxicillin is presented, concentration ratio of amoxicillin:clavulanic acid 2:1
2concentration of trimethoprim is presented, concentration ratio of trimethoprim:sulphamethoxazole 1:19
3species-specific breakpoints according to CLSIVET01S, 5th edition, 2020

## Sheet: Table S2
Table S2. Distribution of minimum inhibitory concentration (MIC) values over the five-year period 2015-2020 for Mannhemia haemolytica in Bavaria, Germany
antimicrobial agent							MIC (µg/ml)								susceptible		intermediate		resistant		not susceptible
	0.015625	0.03125	0.0625	0.125	0.25	0.5	1	2	4	8	16	32	64	>64	n	%	n	%	n	%	n	%
Amoxicillin_Clavulanic acid1								271	1			1
Ampicillin				120	143	1	0	1	1	2	0	5
Ceftiofur3				269	2	0	2	0	0						273	1	0	0	0	0	0	0
Cephalothin							268	2	2	0	0	1
Penicillin_G3			173	73	14	3	0	0	2	0	8				260	0.952381	3	0.010989	10	0.03663	13	0.047619
Enrofloxacin3	56	103	14	24	68	5	2	1							265	0.970696	7	0.025641	1	0.003663	8	0.029304
Colistin						268	3	0	2
Florfenicol3							263	7	0	1	2				270	0.989011	0	0	3	0.010989	3	0.010989
Trimethoprim_Sulphamethoxazol2					247	4	6	9	7
Tiamulin					1	0	1	2	28	155	74	10	2
Gentamicin				0	3	8	30	70	127	12	23
Spectinomycin3									7	6	6	33	193	28	52	0.190476	193	0.70696	28	0.102564	221	0.809524
Tetracycline3				10	19	24	103	59	0	5	53				215	0.787546	0	0	58	0.212454	58	0.212454
Erythromycin				1	0	2	13	83	152	22
Tilmicosin3						8	18	96	92	41	9	9			255	0.934066	9	0.032967	9	0.032967	18	0.0659341
Tulathromycin3							109	118	23	9	6	1	2	5	265	0.970696	1	0.003663	7	0.025641	8	0.029304
The dilution ranges tested are contained in the light area. Values above/below this range that are in the dark area indicate MIC values that are higher/lower than the highest/lowest concentration within the range.
1concentration of amoxicillin is presented, concentration ratio of amoxicillin:clavulanic acid 2:1
2concentration of trimethoprim is presented, concentration ratio of trimethoprim:sulphamethoxazole 1:19
3species-specific breakpoints according to CLSIVET01S, 5th edition, 2020

## Sheet: Table S3
Table S3. Distribution of minimum inhibitory concentration (MIC) values over the five-year period 2015-2020 for Truperella pyogenes in Bavaria, Germany
antimicrobial agent							MIC (µg/ml)
	0.015625	0.03125	0.0625	0.125	0.25	0.5	1	2	4	8	16	32	64	>64
Amoxicillin_Clavulanic acid1								119	0	0	0
Ampicillin				58	60	1	0	0	0	0	0
Ceftiofur				10	31	69	9	0	0
Cephalothin							119	0	0	0	0
Penicillin_G			118	1	0	0	0	0	0	0
Enrofloxacin				1	22	75	1	20
Colistin							0	0	119
Florfenicol							111	6	1	1
Trimethoprim_Sulphamethoxazol2					110	2	1	0	6
Tiamulin					81	0	0	0	0	37	1
Gentamicin				2	9	57	38	1	0	0	12
Spectinomycin									101	6	8	3	0	1
Tetracycline				17	6	1	1	2	6	33	53
Erythromycin				85	2	1	2	0	0	29
Tilmicosin						61	29	5	5	2	5	12
Tulathromycin							56	30	2	2	2	3	8	16
The dilution ranges tested are contained in the light area. Values above/below this range that are in the dark area indicate MIC values that are higher/lower than the highest/lowest concentration within the range.
1concentration of amoxicillin is presented, concentration ratio of amoxicillin:clavulanic acid 2:1
2concentration of trimethoprim is presented, concentration ratio of trimethoprim:sulphamethoxazole 1:19

## Sheet: Table S4
Table S4. Distribution of minimum inhibitory concentration (MIC) values over the five-year period 2015-2020 for Bibersteinia trehalosi in Bavaria, Germany
antimicrobial agent							MIC (µg/ml)
	0.015625	0.03125	0.0625	0.125	0.25	0.5	1	2	4	8	16	32	64	>64
Amoxicillin_Clavulanic acid1								17	0	0	0
Ampicillin				3	13	0	1	0	0	0	0
Ceftiofur				17	0	0	0	0	0
Cephalothin							17	0	0	0	0
Penicillin_G			12	2	1	2	0	0	0	0
Enrofloxacin	2	7	7	0	0	0	1
Colistin						17	0	0
Florfenicol							16	0	0	0	1
Trimethoprim_Sulphamethoxazol2					16	0	0	1
Tiamulin								1	9	7	0	0
Gentamicin				0	0	0	0	5	10	2
Spectinomycin									0	0	0	0	13	4
Tetracycline						3	7	4	0	1	2
Erythromycin						2	8	6	0	1
Tilmicosin						3	9	4	0	0	0	1
Tulathromycin							12	1	2	0	0	1	1
The dilution ranges tested are contained in the light area. Values above/belowe this range that are in the dark area indicate MIC values that are higher/lower than the highest/lowest concentration within the range.
1concentration of amoxicillin is presented, concentration ratio of amoxicillin:clavulanic acid 2:1
2concentration of trimethoprim is presented, concentration ratio of trimethoprim:sulphamethoxazole 1:19

## Sheet: Table S5
Table S5. Annual not susceptibility rates of Pasteurella multocida (a) and Mannheimia (b) haemolytica over the five-year period 2015-2020 in Bavaria, Germany
a) anual non susceptibility rates of Pasteurella multocida
	Total	2015-2016	2016-2017	2017-2018	2018-2019	2019-2020	OR	95% CI	p-value
	% (n)	% (n)	% (n)	% (n)	% (n)	% (n)
Ceftiofur	0.87 (3/345)	0.00 (0/54)	0.00 (0/43)	1.43 (1/70)	0.00 (0/91)	2.30 (2/87)	NA*	NA*	NA*
Enrofloxacin	0.29 (1/345)	0.00 (0/54)	0.00 (0/43)	0.00 (0/70)	1.10 (1/91)	0.00 (0/87)	NA*	NA*	NA*
Florfenicol	4.06 (14/345)	0.00 (0/54)	0.00 (0/43)	1.43 (1/70)	4.40 (4/91)	10.34 (9/87)	NA*	NA*	NA*
Penicillin_G	3.48 (12/345)	0.00 (0/54)	0,00 (0/43)	5.71 (4/70)	3.30 (3/91)	5.75 (5/87)	NA*	NA*	NA*
Spectinomycin	78.84 (272/345)	88.89 (48/54)	83.72 (36/43)	87.14 (61/70)	74.73 (68/91)	67.82 (59/87)	0.70	0.56-0.86	<0.001
Tetracycline	39.42 (136/345)	18.52 (10/54)	23.26 (10/43)	31.43 (22/70)	48.35 (44/91)	57.47 (50/87)	1.62	1.36-1.94	<0.001
Tulathromycin	15.65 (54/345)	5.56 (3/54)	2.33 (1/43)	18.57 (13/70)	15.38 (14/91)	26.44 (23/87)	1.60	1.25-2.08	<0.001
*Logistic regression model assumptions where not fulfilled
b) anual non susceptibility rates of Mannheimia haemolytica
	Total	2015-2016	2016-2017	2017-2018	2018-2019	2019-2020	OR	95% CI	p-value
	% (n)	% (n)	% (n)	% (n)	% (n)	% (n)
Ceftiofur	0.00 (0/273)	0.00 (0/41)	0.00 (0/52)	0.00 (0/57)	0.00 (0/73)	0.00 (0/50)	NA*	NA*	NA*
Enrofloxacin	2.93 (8/273)	2.44 (1/41)	3.85 (2/52)	5.26 (3/57)	0.00 (0/73)	4.00 (2/50)	NA*	NA*	NA*
Florfenicol	1.10 (3/273)	2.44 (1/41)	0.00 (0/52)	0.00 (0/57)	2.74 (2/73)	0.00 (0/50)	NA*	NA*	NA*
Penicillin_G	4.76 (13/273)	4.88 (2/41)	7.69 (4/52)	3.51 (2/57)	5.48 (4/73)	2.00 (1/50)	NA*	NA*	NA*
Spectinomycin	80.95 (221/273)	90.24 (37/41)	84.62 (44/52)	85.96 (49/57)	78.08 (57/73)	68.00 (34/50)	0.71	0.55-0.90	0.005
Tetracycline	21.25 (58/273)	19.51 (8/41)	23.08 (12/52)	17.54 (10/57)	21.92 (16/73)	24.00 (12/50)	NA*	NA*	NA*
Tilmicosin	6.59 (18/273)	7.32 (3/41)	3.85 (2/52)	1.75 (1/57)	8.22 (6/73)	12.00 (6/50)	NA*	NA*	NA*
Tulathromycin	2.93 (8/273)	0.00 (0/41)	0.00 (0/52)	0.00 (0/57)	5.48 (4/73)	8.00 (4/50)	NA*	NA*	NA*
*Logistic regression model assumptions where not fulfilled

## Sheet: Table S6
Table S6. Annual multidrug-resistance (MDR) rates of Pasteurella multocida and Mannheimia haemolytica over the five-year period 2015-2020 in Bavaria, Germany
	total period			2015/2016			2016/2017			2017/2018			2018/2019			2019/2020
pathogen	n isolates	n mdr isolates	% mdr isolates	n isolates	n mdr isolates	% mdr isolates	n isolates	n mdr isolates	% mdr isolates	n isolates	n mdr isolates	% mdr isolates	n isolates	n mdr isolates	% mdr isolates	n isolates	n mdr isolates	% mdr isolates	OR (95% CI)	p-value
Pasteurella multocida	345	48	13.91	54	2	3.70	43	1	2.33	70	12	17.14	91	13	14.29	87	20	22.99	1.61 (1.25-2.14)	<0.001
Mannheimia haemolytica	273	14	5.13	41	3	7.32	52	3	5.77	57	1	1.75	73	4	5.48	50	3	6.0	NA*	NA*
*Logistic regression model assumptions where not fulfilled

## Sheet: Table S7
Table S7. Association between the occurrence of multidrug-resistant (MDR) Pasteurella multocida and Mannheimia haemolytica isolates and certain animal and farm characteristics over the five-year period 2015-2020 in Bavaria, Germany
					Univariabe Analysis		Multivariabe Analysis
	n	%	n mdr	% mdr	OR (95% CI)	p-value	aOR (95% CI)	p.value
Total	618	100	62	10.0324
Year					1.429 (1.159-1.789)	<0.001	1.407 (1.137-1.767)	0.00227343
Animal characteristics
Gender
Male	350	56.6343	47	13.4286	1
Female	238	38.5113	11	4.62185	0.312 (0.151-0.594)	<0.001
Unknown	30	4.85437	4	13.3333
Age (months)
≤ 2	216	34.9515	23	10.6481	1
3-4	102	16.5049	14	13.7255	1.335 (0.642-2.690)	0.425525
5-8	116	18.7702	12	10.3448	0.968 (0.450-1.991)	0.931623
9-24	51	8.25243	4	7.84314	0.714 (0.202-1.966)	0.551716
> 24	64	10.356	2	3.125	0.271 (0.043-0.951)	0.08206
Unknown	69	11.165	7	10.1449
Deceased
diseased	278	44.9838	30	10.7914	1
deceased	271	43.8511	25	9.22509	0.840 (0.477-1.468)	0.541503
Unknown	69	11.165	7	10.1449
bovine parainfluenca virus type 3 (PI-3) detection
No	288	46.6019	19	6.6	1
Yes	25	4.04531	4	16	2.697 (0.732-7.997)	0.0954277
Unknown	305	49.3528	39	12.79
Mycoplasma detection
No	163	26.3754	11	6.75	1
Yes	95	15.3722	10	10.53	1.626 (0.652-4.010)	0.28812
Unknown	360	58.2524	41	11.39
bovine respiratory syncytial virus (BRSV) detection
No	258	41.7476	17	6.58915	1
Yes	80	12.945	9	11.25	1.797 (0.737-4.121)	0.176631
Unknown	280	45.3074	36	12.8571
Number of animals on farm
≤ 100	130	21.0356	9	6.92308	1
101-300	361	58.4142	30	8.31025	1.219 (0.584-2.792)	0.616483	1.458 (0.669-3.538)	0.368773
> 300	118	19.0939	23	19.4915	3.255 (1.484-7.728)	0.00459219	2.893 (1.256-7.294)	0.0166358
Unknown	9	1.45631	0	0
Region
Lower Bavaria	128	20.712	12	9.375	1
North Bavaria (Upper-, Middle-, Lower Franconia and Upper Palatinate)	160	25.89	6	3.75	0.377 (0.128-1.000)	0.0578898
Upper Bavaria	189	30.5825	26	13.7566	1.542 (0.762-3.285)	0.241258
Swabia	139	22.4919	18	12.9496	1.438 (0.669-3.190)	0.357365
Unknown	2	0.323625	0	0
Type of farm
Fattening farm	315	50.9709	47	14.9206	1
Dairy farm	152	24.5955	5	3.28947	0.194 (0.066-0.455)	0.000657823	0.227 (0.077-0.542)	0.00240773
Mixed farm	138	22.3301	9	6.52174	0.398 (0.178-0.800)	0.0150943	0.456 (0.201-0.932)	0.0420749
Unknown	13	2.10356	1	7.69231
Therapy frequency
≤ 5	124	20.0647	17	13.7097	1
6-15	82	13.2686	9	10.9756	0.776 (0.315-1.799)	0.563706
16-25	59	9.54693	10	16.9492	1.285 (0.532-2.969)	0.564227
> 25	37	5.98706	10	27.027	2.331 (0.936-5.613)	0.0617111
unknown	316	51.1327	16	5.06329

## Sheet: Table S8
Table S8. Overview of Pasteurella multocida and Mannheimia haemolytica isolates included in the study with corresponding resistance pattern, animal characteristics and farm characteristics.
farm ID	animal ID	pathogen	receipt-date	sum of not susceptible antimicrobial agents	not susceptible phenotyp	sum of not susceptible antimicrobial classes	not susceptible antimicrobial classes	mdr isolate	administrative district1	type of farm	number of animals on farm	therapy frequence	age of disease in months	sex	diseased or deceased	mycoplasma detection	BVDV_detection	BRSV_detection	PI.3_detection	BHV.1_detection
276091781330062,00	15-0179556-002-01	Mannheimia haemolytica	2015-07-31	1	Spectinomycin	1	Aminocyclitol	0	91	dairy farm	128			male				negativ	negativ
276091781330062,00	15-0180704-001-01	Pasteurella multocida	2015-08-03	1	Spectinomycin	1	Aminocyclitol	0	91	dairy farm	127			female				negativ	negativ
276096761400025,00	15-0274955-001-01	Pasteurella multocida	2015-10-23	1	Spectinomycin	1	Aminocyclitol	0	96	fattening farm	199	0.116		male				positiv	negativ
276096761400025,00	15-0274955-001-01	Mannheimia haemolytica	2015-10-23	1	Tilmicosin	1	Makrolide	0	96	fattening farm	199	0.116		male				positiv	negativ
276091781330062,00	15-0302330-001-01	Pasteurella multocida	2015-11-18	1	Spectinomycin	1	Aminocyclitol	0	91	dairy farm	123			female				negativ	negativ	negativ
276091831270109,00	15-0305417-004-01	Pasteurella multocida	2015-11-20	1	Spectinomycin	1	Aminocyclitol	0	91	fattening farm	165	4.514		male						negativ
276097741980003,00	16-0018080-001-01	Pasteurella multocida	2016-01-22	1	Spectinomycin	1	Aminocyclitol	0	97	mixed farm	334	0		male			negativ	positiv	negativ
276097741980003,00	16-0018080-001-01	Mannheimia haemolytica	2016-01-22	2	Spectinomycin Tilmicosin	2	Aminocyclitol Makrolide	0	97	mixed farm	334	0		male			negativ	positiv	negativ
276097711120105,00	16-0030741-001-01	Pasteurella multocida	2016-02-04	0		0		0	97	fattening farm	69							negativ	negativ	negativ
unknown	16-0051810-001-01	Mannheimia haemolytica	2016-03-07	1	Tetracyclin	1	Teracyclines	0	97					female				negativ	negativ
276097721840154,00	16-0089331-005-01	Pasteurella multocida	2016-05-04	1	Spectinomycin	1	Aminocyclitol	0	97	fattening farm	177	2.463		male
276097721840154,00	16-0089331-004-01	Mannheimia haemolytica	2016-05-04	2	Spectinomycin Tetracyclin	2	Teracyclines Aminocyclitol	0	97	fattening farm	177	2.463		male
276095712140022,00	16-0099775-001-01	Pasteurella multocida	2016-05-24	2	Spectinomycin Tetracyclin	2	Teracyclines Aminocyclitol	0	95	dairy farm	245			male		positiv		negativ	negativ	negativ
276092771210754,00	16-0099663-001-01	Pasteurella multocida	2016-05-24	1	Spectinomycin	1	Aminocyclitol	0	92	fattening farm	232	13.001		male		positiv
276091771330044,00	16-0103928-001-01	Pasteurella multocida	2016-06-01	1	Spectinomycin	1	Aminocyclitol	0	91	fattening farm	159	4.235
276095751240063,00	16-0113896-003-01	Pasteurella multocida	2016-06-15	0		0		0	95	fattening farm	206	14.055		male		positiv
276097771210147,00	16-0115900-002-01	Mannheimia haemolytica	2016-06-20	1	Spectinomycin	1	Aminocyclitol	0	97	dairy farm	48			male			negativ
276096761390031,00	16-0169918-001-01	Mannheimia haemolytica	2016-09-14	0		0		0	96	fattening farm	191					negativ		negativ	negativ	negativ
276097741980320,00	16-0189593-001-01	Mannheimia haemolytica	2016-10-14	1	Spectinomycin	1	Aminocyclitol	0	97	dairy farm	191							negativ	negativ	negativ
unknown	16-0192857-004-01	Pasteurella multocida	2016-10-20	1	Spectinomycin	1	Aminocyclitol	0								positiv		negativ	negativ	negativ
unknown	16-0192857-003-01	Mannheimia haemolytica	2016-10-20	1	Spectinomycin	1	Aminocyclitol	0								negativ		negativ	negativ	negativ
276091831270109,00	16-0201447-001-01	Mannheimia haemolytica	2016-11-03	1	Spectinomycin	1	Aminocyclitol	0	91	fattening farm	154	12.109		male				negativ	negativ	negativ
276091831270109,00	16-0201447-003-01	Pasteurella multocida	2016-11-03	1	Spectinomycin	1	Aminocyclitol	0	91	fattening farm	154	12.109		male				negativ	negativ	negativ
276091871760116,00	16-0202283-001-01	Pasteurella multocida	2016-11-04	2	Spectinomycin Tetracyclin	2	Teracyclines Aminocyclitol	0	91	fattening farm	204	0		male
unknown	16-0206129-001-01	Pasteurella multocida	2016-11-10	2	Spectinomycin Tetracyclin	2	Teracyclines Aminocyclitol	0										negativ	negativ	negativ
276092751540309,00	16-0208764-001-01	Pasteurella multocida	2016-11-15	1	Spectinomycin	1	Aminocyclitol	0	92	mixed farm	237			female		negativ		negativ	negativ	negativ
276096751170290,00	17-0005287-001-01	Pasteurella multocida	2017-01-12	1	Spectinomycin	1	Aminocyclitol	0	96	dairy farm	152
276093771330155,00	17-0029865-001-01	Pasteurella multocida	2017-02-20	0		0		0	93	mixed farm	128					negativ		negativ	negativ
276093711260226,00	17-0043423-002-01	Mannheimia haemolytica	2017-03-14	1	Tetracyclin	1	Teracyclines	0	93	fattening farm	113					positiv
276093711260226,00	17-0043423-002-01	Pasteurella multocida	2017-03-14	1	Spectinomycin	1	Aminocyclitol	0	93	fattening farm	113					positiv
276094781550013,00	17-0109149-001-01	Pasteurella multocida	2017-07-03	2	Penicillin_G Spectinomycin	2	Penicilline Aminocyclitol	0	94	dairy farm	263
276094781550013,00	17-0122449-002-01	Mannheimia haemolytica	2017-07-24	2	Penicillin_G Spectinomycin	2	Penicilline Aminocyclitol	0	94	dairy farm	249			female
276092751270051,00	17-0129668-003-01	Mannheimia haemolytica	2017-08-03	1	Spectinomycin	1	Aminocyclitol	0	92	fattening farm	56			male				negativ
276092711130056,00	17-0165829-001-01	Pasteurella multocida	2017-10-02	1	Spectinomycin	1	Aminocyclitol	0	92	dairy farm	199							negativ	negativ	negativ
276095761480015,00	17-0189634-001-01	Pasteurella multocida	2017-11-13	1	Spectinomycin	1	Aminocyclitol	0	95									positiv	positiv	negativ
unknown	17-0203029-001-01	Pasteurella multocida	2017-11-30	1	Spectinomycin	1	Aminocyclitol	0	97
unknown	17-0203029-001-01	Mannheimia haemolytica	2017-11-30	1	Spectinomycin	1	Aminocyclitol	0	97
276091741470193,00	17-0211438-001-01	Pasteurella multocida	2017-12-13	3	Spectinomycin Tetracyclin Tulathromycin	3	Teracyclines Aminocyclitol Makrolide	1	91	fattening farm	103
276095711690078,00	18-0017440-001-01	Pasteurella multocida	2018-01-30	1	Spectinomycin	1	Aminocyclitol	0	95	dairy farm	70			female		negativ		positiv	negativ
276091741470193,00	18-0070291-001-01	Pasteurella multocida	2018-04-19	3	Spectinomycin Tetracyclin Tulathromycin	3	Teracyclines Aminocyclitol Makrolide	1	91	fattening farm	105	4.932		male
276092741880035,00	18-0101491-001-01	Pasteurella multocida	2018-06-07	2	Spectinomycin Tetracyclin	2	Teracyclines Aminocyclitol	0	92	fattening farm	126			male
276096781810008,00	18-0116231-001-03	Pasteurella multocida	2018-06-29	1	Spectinomycin	1	Aminocyclitol	0	96	dairy farm	158					negativ
276092751160218,00	18-0122774-004-01	Mannheimia haemolytica	2018-07-11	1	Spectinomycin	1	Aminocyclitol	0	92	fattening farm	406	11.966		male
276091771170139,00	18-0140501-001-01	Pasteurella multocida	2018-08-06	2	Spectinomycin Tetracyclin	2	Teracyclines Aminocyclitol	0	91	fattening farm	177	11.922		male
276096741300259,00	18-0167340-001-01	Pasteurella multocida	2018-09-19	0		0		0	96	dairy farm	230					negativ		negativ		negativ
276097711400142,00	18-0181614-001-01	Pasteurella multocida	2018-10-11	3	Spectinomycin Tetracyclin Tulathromycin	3	Teracyclines Aminocyclitol Makrolide	1	97	fattening farm	154			male
276095751240063,00	18-0220755-001-01	Mannheimia haemolytica	2018-12-10	1	Penicillin_G	1	Penicilline	0	95	fattening farm	219			male		negativ
276097721660046,00	19-0001397-001-01	Pasteurella multocida	2019-01-04	2	Spectinomycin Tetracyclin	2	Teracyclines Aminocyclitol	0
276095731220005,00	19-0007619-001-01	Pasteurella multocida	2019-01-16	0		0		0	95	fattening farm	166			male
276091771130069,00	19-0019049-001-01	Pasteurella multocida	2019-02-01	2	Spectinomycin Tetracyclin	2	Teracyclines Aminocyclitol	0	91	fattening farm	233							positiv	negativ	negativ
276096751130143,00	19-0023247-002-01	Pasteurella multocida	2019-02-07	0		0		0	96	fattening farm	535	26.799		male		negativ		positiv
276097721470121,00	19-0029597-001-01	Mannheimia haemolytica	2019-02-18	1	Spectinomycin	1	Aminocyclitol	0	97	fattening farm	173	36.808		male				negativ	negativ	negativ
276092751500067,00	19-0051185-001-01	Pasteurella multocida	2019-03-20	1	Spectinomycin	1	Aminocyclitol	0	92	mixed farm	235			female
276092771330210,00	19-0078422-002-01	Pasteurella multocida	2019-04-29	1	Spectinomycin	1	Aminocyclitol	0	92	fattening farm	248	9.191		male		negativ		negativ	negativ	negativ
276091871760250,00	19-0096101-001-01	Pasteurella multocida	2019-05-23	2	Spectinomycin Tetracyclin	2	Teracyclines Aminocyclitol	0	91	fattening farm	146	20.587
276097711120102,00	19-0127461-001-01	Pasteurella multocida	2019-07-11	1	Tetracyclin	1	Teracyclines	0	97	fattening farm	55			female
276092771210547,00	19-0180462-001-01	Pasteurella multocida	2019-09-25	3	Spectinomycin Tetracyclin Tulathromycin	3	Teracyclines Aminocyclitol Makrolide	1	92	fattening farm	531	58.971
276091891270112,00	19-0183356-002-01	Pasteurella multocida	2019-09-27	3	Spectinomycin Tetracyclin Tulathromycin	3	Teracyclines Aminocyclitol Makrolide	1	91	fattening farm	21
276091761550157,00	19-0225251-003-01	Mannheimia haemolytica	2019-11-22	1	Tilmicosin	1	Makrolide	0	91	fattening farm	511	67.152		male		negativ
276097711600154,00	19-0233522-003-01	Mannheimia haemolytica	2019-12-04	2	Spectinomycin Tetracyclin	2	Teracyclines Aminocyclitol	0	97	fattening farm	135	21.751		male				negativ	negativ	negativ
276094791520076,00	20-0009969-001-01	Pasteurella multocida	2020-01-16	0		0		0	94	mixed farm	138			female		positiv		negativ	negativ	negativ
276092771210754,00	20-0018861-001-01	Mannheimia haemolytica	2020-01-29	1	Spectinomycin	1	Aminocyclitol	0	92	fattening farm	238			male
276092771210754,00	20-0018861-001-01	Pasteurella multocida	2020-01-29	2	Spectinomycin Tetracyclin	2	Teracyclines Aminocyclitol	0	92	fattening farm	238			male
276092771210547,00	20-0024876-001-01	Pasteurella multocida	2020-02-05	2	Spectinomycin Tetracyclin	2	Teracyclines Aminocyclitol	0	92	fattening farm	547
276092751560043,00	20-0025946-001-01	Mannheimia haemolytica	2020-02-06	2	Enrofloxacin Spectinomycin	2	Aminocyclitol	0	92	dairy farm	100
unknown	20-0038174-001-01	Pasteurella multocida	2020-02-21	1	Spectinomycin	1	Aminocyclitol	0										negativ	negativ	negativ
276092771210383,00	20-0053975-001-01	Pasteurella multocida	2020-03-12	2	Spectinomycin Tetracyclin	2	Teracyclines Aminocyclitol	0	92	fattening farm	349			male
276097640000371,00	20-0102839-001-01	Pasteurella multocida	2020-04-15	3	Spectinomycin Tetracyclin Tulathromycin	3	Teracyclines Aminocyclitol Makrolide	1	97	mixed farm	231							negativ	negativ	negativ
276091771120042,00	20-0118047-001-01	Pasteurella multocida	2020-04-22	3	Ceftiofur Spectinomycin Tetracyclin	3	Cephalosporins Teracyclines Aminocyclitol	1	91	fattening farm	243	0		male
276091741500013,00	15-0163696-001-01	Pasteurella multocida	2015-07-20	1	Spectinomycin	1	Aminocyclitol	0	91	fattening farm	152		4	male	deceased	positiv	negativ	negativ	negativ	negativ
276093751480228,00	15-0168076-001-01	Mannheimia haemolytica	2015-07-22	2	Spectinomycin Tetracyclin	2	Teracyclines Aminocyclitol	0	93	mixed farm	193	6.456	2	male	deceased	negativ	negativ	negativ		negativ
276092741320143,00	15-0180912-001-01	Mannheimia haemolytica	2015-08-03	2	Spectinomycin Tetracyclin	2	Teracyclines Aminocyclitol	0	92	mixed farm	380	1.312	2	male	deceased		negativ	negativ	positiv	negativ
276091791210066,00	15-0206792-001-01	Pasteurella multocida	2015-08-24	1	Tetracyclin	1	Teracyclines	0	91	mixed farm	390	7.807	5	male	deceased	negativ	negativ	negativ	negativ	negativ
276096741710157,00	15-0230839-001-01	Pasteurella multocida	2015-09-11	1	Spectinomycin	1	Aminocyclitol	0	96	fattening farm	203	0.182	14	male	deceased			negativ		negativ
276091781570136,00	15-0231269-001-01	Pasteurella multocida	2015-09-14	1	Spectinomycin	1	Aminocyclitol	0	91	mixed farm	159		4	male	deceased			positiv	negativ	negativ
276091781570136,00	15-0231269-001-01	Mannheimia haemolytica	2015-09-14	1	Spectinomycin	1	Aminocyclitol	0	91	mixed farm	159		4	male	deceased			positiv	negativ	negativ
276097721480251,00	15-0234797-001-01	Mannheimia haemolytica	2015-09-16	1	Spectinomycin	1	Aminocyclitol	0	97	dairy farm	257		0	female	deceased	negativ	negativ	negativ	negativ	negativ
276095711270033,00	15-0236291-001-01	Pasteurella multocida	2015-09-17	1	Spectinomycin	1	Aminocyclitol	0	95	dairy farm	192		12	female	deceased
276095711270033,00	15-0236291-001-01	Mannheimia haemolytica	2015-09-17	1	Spectinomycin	1	Aminocyclitol	0	95	dairy farm	192		12	female	deceased
276091741210083,00	15-0245293-001-01	Pasteurella multocida	2015-09-28	1	Spectinomycin	1	Aminocyclitol	0	91	fattening farm	208	0	8	male	deceased		negativ	negativ	negativ	negativ
276091741470092,00	15-0252913-001-01	Mannheimia haemolytica	2015-10-05	1	Spectinomycin	1	Aminocyclitol	0	91	fattening farm	92	0.559	16	male	deceased	negativ	negativ	negativ	negativ	negativ
276095751170134,00	15-0261008-001-01	Pasteurella multocida	2015-10-12	1	Spectinomycin	1	Aminocyclitol	0	95	dairy farm	152		8	female	deceased		negativ	negativ	negativ	negativ
276092771420424,00	15-0267687-001-01	Pasteurella multocida	2015-10-19	1	Spectinomycin	1	Aminocyclitol	0	92	fattening farm	252	31.94	4	male	deceased	positiv		negativ	negativ	negativ
276092761380137,00	15-0291509-001-01	Pasteurella multocida	2015-11-09	1	Spectinomycin	1	Aminocyclitol	0	92	dairy farm	79		1	female	deceased		negativ	negativ	negativ	negativ
276095712290037,00	15-0311425-001-01	Mannheimia haemolytica	2015-11-26	1	Spectinomycin	1	Aminocyclitol	0	95	fattening farm	66	2.879	0	female	deceased
276091791210103,00	15-0314274-001-01	Pasteurella multocida	2015-11-30	1	Spectinomycin	1	Aminocyclitol	0	91	fattening farm	395		6	male	deceased	positiv	negativ	positiv	negativ	negativ
276091851530532,00	15-0314305-001-01	Pasteurella multocida	2015-11-30	1	Tetracyclin	1	Teracyclines	0	91	fattening farm	132		6	male	deceased	positiv	negativ	negativ	negativ	negativ
276097781900228,00	15-0315214-001-01	Mannheimia haemolytica	2015-12-01	1	Spectinomycin	1	Aminocyclitol	0	97	dairy farm	900		94	female	deceased	negativ	negativ	negativ		negativ
276091901380007,00	15-0315249-001-01	Pasteurella multocida	2015-12-01	1	Spectinomycin	1	Aminocyclitol	0	91	fattening farm	54		6	female	deceased	positiv	negativ	negativ	negativ	negativ
276092781230311,00	15-0317088-001-01	Pasteurella multocida	2015-12-02	3	Spectinomycin Tetracyclin Tulathromycin	3	Teracyclines Aminocyclitol Makrolide	1	92	fattening farm	149	0	4	male	deceased			negativ	negativ	negativ
276097741980320,00	15-0318660-001-01	Mannheimia haemolytica	2015-12-03	1	Spectinomycin	1	Aminocyclitol	0	97	dairy farm	184		3	female	deceased	negativ	negativ	negativ	negativ	negativ
276092781230311,00	15-0321112-001-01	Mannheimia haemolytica	2015-12-07	1	Spectinomycin	1	Aminocyclitol	0	92	fattening farm	124	0	19	male	deceased			negativ	negativ	negativ
276092741240105,00	15-0328864-001-01	Mannheimia haemolytica	2015-12-14	3	Florfenicol Spectinomycin Tetracyclin	3	Phenicols Teracyclines Aminocyclitol	1	92	fattening farm	174	0	3	male	deceased	positiv	negativ	negativ	negativ	negativ
276097711400142,00	15-0339855-001-01	Pasteurella multocida	2015-12-29	2	Spectinomycin Tetracyclin	2	Teracyclines Aminocyclitol	0	97	fattening farm	142	14.327	8	male	deceased	positiv	negativ	positiv	negativ	negativ
276097771390028,00	16-0003594-001-01	Mannheimia haemolytica	2016-01-08	2	Enrofloxacin Spectinomycin	2	Aminocyclitol	0	97	dairy farm	172		111	female	deceased		negativ	negativ	negativ	negativ
276092791320438,00	16-0004370-001-01	Mannheimia haemolytica	2016-01-11	1	Spectinomycin	1	Aminocyclitol	0	92	fattening farm	305	9.501	4	male	deceased	negativ	negativ	negativ	negativ	negativ
276094731740030,00	16-0005248-001-01	Mannheimia haemolytica	2016-01-11	1	Spectinomycin	1	Aminocyclitol	0	94	fattening farm	595	14.315	2	male	deceased
276091901400062,00	16-0008477-001-01	Mannheimia haemolytica	2016-01-13	1	Spectinomycin	1	Aminocyclitol	0	91	dairy farm	125		67	female	deceased	negativ		negativ	negativ	negativ
276095761220150,00	16-0013594-001-01	Pasteurella multocida	2016-01-19	1	Spectinomycin	1	Aminocyclitol	0	95	fattening farm	430	0.84	9	male	deceased			negativ	negativ
276092731410102,00	16-0026275-001-01	Pasteurella multocida	2016-02-01	2	Spectinomycin Tetracyclin	2	Teracyclines Aminocyclitol	0	92	fattening farm	33	21.035	2	female	deceased	positiv	negativ	negativ	negativ	negativ
276091741470309,00	16-0026792-001-01	Mannheimia haemolytica	2016-02-01	2	Spectinomycin Tilmicosin	2	Aminocyclitol Makrolide	0	91	fattening farm	113	9.628	1	male	deceased	negativ	negativ	negativ	negativ	negativ
276091731240115,00	16-0034799-001-01	Mannheimia haemolytica	2016-02-11	1	Spectinomycin	1	Aminocyclitol	0	91	dairy farm	154		0	female	deceased		negativ
276097722020012,00	16-0042936-001-01	Mannheimia haemolytica	2016-02-23	1	Tetracyclin	1	Teracyclines	0	97	fattening farm	258	2.15	5	female	deceased	positiv	negativ	negativ	negativ	negativ
276097731250732,00	16-0044529-001-01	Mannheimia haemolytica	2016-02-24	1	Spectinomycin	1	Aminocyclitol	0	97	mixed farm	39		15	male	deceased
276097741960014,00	16-0051286-001-01	Mannheimia haemolytica	2016-03-04	1	Spectinomycin	1	Aminocyclitol	0	97	fattening farm	193	37.734	8	male	deceased	positiv	negativ	negativ	negativ	negativ
276097721260004,00	16-0051875-001-01	Mannheimia haemolytica	2016-03-07	1	Spectinomycin	1	Aminocyclitol	0	97	dairy farm	102		0	female	deceased		negativ
276091831270029,00	16-0051600-001-01	Pasteurella multocida	2016-03-07	1	Spectinomycin	1	Aminocyclitol	0	91	fattening farm	473	0	7	male	deceased	positiv	negativ	negativ	negativ	negativ
276091731110133,00	16-0057103-001-01	Mannheimia haemolytica	2016-03-14	1	Spectinomycin	1	Aminocyclitol	0	91	mixed farm	15		5	male	deceased		negativ	negativ	negativ	negativ
276091711270011,00	16-0068584-001-01	Mannheimia haemolytica	2016-04-01	1	Spectinomycin	1	Aminocyclitol	0	91	dairy farm	141		29	female	deceased			negativ	negativ	negativ
276097801430336,00	16-0099511-001-01	Mannheimia haemolytica	2016-05-23	3	Penicillin_G Spectinomycin Tetracyclin	3	Penicilline Teracyclines Aminocyclitol	1	97	dairy farm	69		113	female	deceased	negativ	negativ	negativ	negativ	negativ
276096781930200,00	16-0100183-001-01	Mannheimia haemolytica	2016-05-24	1	Spectinomycin	1	Aminocyclitol	0	96	fattening farm	506	17.815	1	male	deceased
276097731120121,00	16-0102435-001-01	Pasteurella multocida	2016-05-30	1	Spectinomycin	1	Aminocyclitol	0	97	mixed farm	117	0.412	9	male	deceased		negativ	positiv	negativ	negativ
276092741790088,00	16-0115004-001-01	Pasteurella multocida	2016-06-16	1	Spectinomycin	1	Aminocyclitol	0	92	fattening farm	229	4.217	6	male	deceased	positiv		negativ	negativ	negativ
276092741790088,00	16-0115004-001-01	Mannheimia haemolytica	2016-06-16	1	Spectinomycin	1	Aminocyclitol	0	92	fattening farm	229	4.217	6	male	deceased	positiv		negativ	negativ	negativ
276097711220030,00	16-0115497-001-01	Pasteurella multocida	2016-06-17	1	Spectinomycin	1	Aminocyclitol	0	97	dairy farm	116		56	female	deceased			negativ	negativ	negativ
276097711460077,00	16-0115903-001-01	Mannheimia haemolytica	2016-06-20	1	Spectinomycin	1	Aminocyclitol	0	97	fattening farm	337	3.559	1	male	deceased	positiv	negativ	negativ	negativ	negativ
276092771130021,00	16-0123994-001-01	Pasteurella multocida	2016-07-04	1	Spectinomycin	1	Aminocyclitol	0	92	mixed farm	88		58	female	deceased	negativ	negativ	negativ	negativ	negativ
276093721530476,00	16-0133138-001-01	Mannheimia haemolytica	2016-07-18	1	Spectinomycin	1	Aminocyclitol	0	93	mixed farm	196		3	female	deceased		negativ			negativ
276092741240105,00	16-0137862-001-01	Mannheimia haemolytica	2016-07-25	3	Spectinomycin Tetracyclin Tilmicosin	3	Teracyclines Aminocyclitol Makrolide	1	92	fattening farm	166	0	3	male	deceased	positiv	negativ	negativ	negativ	negativ
276095731250231,00	16-0137828-003-01	Pasteurella multocida	2016-07-25	1	Spectinomycin	1	Aminocyclitol	0	95	fattening farm	373	28.49	4	male	deceased				positiv	negativ
276091781570005,00	16-0151607-001-01	Mannheimia haemolytica	2016-08-12	1	Spectinomycin	1	Aminocyclitol	0	91	mixed farm	155		1	male	deceased	positiv	negativ	negativ	negativ	negativ
276091831320115,00	16-0155358-002-01	Mannheimia haemolytica	2016-08-22	2	Spectinomycin Tetracyclin	2	Teracyclines Aminocyclitol	0	91	mixed farm	178	0	10	male	deceased	positiv		negativ	negativ	negativ
276091831320115,00	16-0155358-002-01	Pasteurella multocida	2016-08-22	1	Spectinomycin	1	Aminocyclitol	0	91	mixed farm	178	0	10	male	deceased	positiv		negativ	negativ	negativ
276094741400241,00	16-0159985-001-01	Mannheimia haemolytica	2016-08-29	1	Spectinomycin	1	Aminocyclitol	0	94	dairy farm	259		46	female	deceased					negativ
276095771730694,00	16-0161507-001-01	Pasteurella multocida	2016-08-31	0		0		0	95	fattening farm	152	14.311	7	male	deceased
276092781870148,00	16-0167684-001-01	Mannheimia haemolytica	2016-09-12	1	Spectinomycin	1	Aminocyclitol	0	92	dairy farm	243		1	female	deceased		negativ	negativ	negativ	negativ
276097771250015,00	16-0171144-001-01	Mannheimia haemolytica	2016-09-15	1	Spectinomycin	1	Aminocyclitol	0	97	dairy farm	114		95	female	deceased	negativ	negativ	negativ	negativ	negativ
276097801210024,00	16-0174884-001-01	Pasteurella multocida	2016-09-21	1	Spectinomycin	1	Aminocyclitol	0	97	dairy farm	43		8	female	deceased	positiv		negativ	negativ	negativ
276097801210024,00	16-0174884-001-01	Mannheimia haemolytica	2016-09-21	0		0		0	97	dairy farm	43		8	female	deceased	positiv		negativ	negativ	negativ
276092731660262,00	16-0175203-001-01	Mannheimia haemolytica	2016-09-22	1	Spectinomycin	1	Aminocyclitol	0	92	mixed farm	251		13	female	deceased	negativ		negativ	negativ	negativ
276097731500084,00	16-0177289-001-01	Mannheimia haemolytica	2016-09-27	2	Enrofloxacin Spectinomycin	2	Aminocyclitol	0	97	mixed farm	239		107	female	deceased	negativ	negativ	negativ	negativ	negativ
276091781360143,00	16-0181806-002-01	Mannheimia haemolytica	2016-10-04	1	Spectinomycin	1	Aminocyclitol	0	91	fattening farm	208	2.795	1	male	deceased		negativ	negativ	negativ	negativ
276097722020012,00	16-0190271-001-01	Mannheimia haemolytica	2016-10-17	2	Spectinomycin Tetracyclin	2	Teracyclines Aminocyclitol	0	97	fattening farm	255	3.232	6	male	deceased	negativ	negativ	negativ	negativ	negativ
276092751500004,00	16-0199929-001-01	Pasteurella multocida	2016-10-31	1	Spectinomycin	1	Aminocyclitol	0	92	dairy farm	198		0	female	deceased	negativ	negativ	negativ	negativ	negativ
276097801430009,00	16-0201036-001-01	Mannheimia haemolytica	2016-11-02	1	Spectinomycin	1	Aminocyclitol	0	97	dairy farm	235		121	female	deceased	negativ	negativ	negativ	negativ	negativ
276096751390301,00	16-0204352-001-01	Pasteurella multocida	2016-11-08	0		0		0	96	fattening farm	184	30.073	4	male	deceased
276091891290029,00	16-0205562-001-01	Mannheimia haemolytica	2016-11-09	1	Spectinomycin	1	Aminocyclitol	0	91	mixed farm	202		6	female	deceased		negativ	negativ	negativ	negativ
276097791630070,00	16-0211761-001-01	Mannheimia haemolytica	2016-11-17	2	Spectinomycin Tetracyclin	2	Teracyclines Aminocyclitol	0	97	dairy farm	118		13	female	deceased	negativ	negativ	negativ	negativ	negativ
276091781360143,00	16-0212577-001-01	Pasteurella multocida	2016-11-21	1	Spectinomycin	1	Aminocyclitol	0	91	fattening farm	206	2.795	3	male	deceased		negativ	negativ	positiv	negativ
276097771510115,00	16-0236042-001-01	Mannheimia haemolytica	2016-12-27	1	Spectinomycin	1	Aminocyclitol	0	97	dairy farm	147		72	female	deceased	negativ		negativ	negativ	negativ
276092741200237,00	16-0236612-001-01	Mannheimia haemolytica	2016-12-28	1	Spectinomycin	1	Aminocyclitol	0	92	mixed farm	110		60	female	deceased	negativ		negativ	negativ	negativ
276092761220037,00	16-0236611-001-01	Pasteurella multocida	2016-12-28	1	Spectinomycin	1	Aminocyclitol	0	92	dairy farm	145		0	male	deceased		negativ
276097721310648,00	17-0002313-001-01	Mannheimia haemolytica	2017-01-09	4	Enrofloxacin Penicillin_G Spectinomycin Tilmicosin	4	Penicilline Aminocyclitol Makrolide	1	97	dairy farm	122		0	female	deceased		negativ
276097781440079,00	17-0005706-001-01	Mannheimia haemolytica	2017-01-13	0		0		0	97	dairy farm	152		69	female	deceased	negativ		negativ	negativ	negativ
276092771110066,00	17-0008693-001-01	Mannheimia haemolytica	2017-01-18	0		0		0	92	dairy farm	39		10	female	deceased	positiv		positiv	negativ	negativ
276093751800067,00	17-0008617-001-01	Pasteurella multocida	2017-01-18	1	Spectinomycin	1	Aminocyclitol	0	93	dairy farm	155		0	female	deceased		negativ			negativ
276091831290298,00	17-0009466-001-01	Pasteurella multocida	2017-01-19	1	Spectinomycin	1	Aminocyclitol	0	91	mixed farm	92		0	female	deceased		negativ
276091741150013,00	17-0016304-001-01	Mannheimia haemolytica	2017-01-31	2	Spectinomycin Tetracyclin	2	Teracyclines Aminocyclitol	0	91	dairy farm	120		90	female	deceased		negativ
276095711660676,00	17-0020019-001-01	Mannheimia haemolytica	2017-02-06	2	Spectinomycin Tetracyclin	2	Teracyclines Aminocyclitol	0	95	fattening farm	151	13.903	2	male	deceased					negativ
276091901310064,00	17-0024949-001-01	Mannheimia haemolytica	2017-02-13	0		0		0	91	mixed farm	154		1	male	deceased			negativ	negativ	negativ
276097731790092,00	17-0028071-001-01	Mannheimia haemolytica	2017-02-16	1	Spectinomycin	1	Aminocyclitol	0	97	dairy farm	337		1	female	deceased			negativ	negativ	negativ
276096781220053,00	17-0030860-001-01	Pasteurella multocida	2017-02-21	1	Spectinomycin	1	Aminocyclitol	0	96	dairy farm	336		7	female	deceased			positiv	negativ
276093761310073,00	17-0032503-001-01	Pasteurella multocida	2017-02-22	1	Spectinomycin	1	Aminocyclitol	0	93	mixed farm	93		3	female	deceased	negativ		positiv	negativ	negativ
276093761310073,00	17-0032503-001-01	Mannheimia haemolytica	2017-02-22	1	Spectinomycin	1	Aminocyclitol	0	93	mixed farm	93		3	female	deceased	negativ		positiv	negativ	negativ
276092741790088,00	17-0034693-002-01	Pasteurella multocida	2017-02-27	1	Spectinomycin	1	Aminocyclitol	0	92	fattening farm	258	19.019	7	male	deceased	positiv		negativ	negativ	negativ
276092741790088,00	17-0034693-001-01	Mannheimia haemolytica	2017-02-27	1	Spectinomycin	1	Aminocyclitol	0	92	fattening farm	258	19.019	7	male	deceased	positiv		negativ	negativ	negativ
276097782090084,00	17-0042400-001-01	Mannheimia haemolytica	2017-03-13	1	Spectinomycin	1	Aminocyclitol	0	97	mixed farm	350		42	female	deceased	negativ	negativ	negativ	negativ	negativ
276091781200042,00	17-0042398-001-01	Pasteurella multocida	2017-03-13	2	Spectinomycin Tetracyclin	2	Teracyclines Aminocyclitol	0	91	fattening farm	131	0	3	male	deceased	positiv		negativ	positiv	negativ
276091781200042,00	17-0042398-001-01	Mannheimia haemolytica	2017-03-13	1	Spectinomycin	1	Aminocyclitol	0	91	fattening farm	131	0	3	male	deceased	positiv		negativ	positiv	negativ
276092771210136,00	17-0050961-001-01	Pasteurella multocida	2017-03-24	1	Tetracyclin	1	Teracyclines	0	92	dairy farm	34		2	female	deceased					negativ
276091901450130,00	17-0051859-001-01	Pasteurella multocida	2017-03-27	1	Spectinomycin	1	Aminocyclitol	0	91	dairy farm	75		3	female	deceased	positiv		positiv	negativ	negativ
276092751270097,00	17-0053975-001-01	Mannheimia haemolytica	2017-03-30	1	Spectinomycin	1	Aminocyclitol	0	92	fattening farm	186	3.177	2	male	deceased	negativ	negativ	negativ	negativ	negativ
276092751530166,00	17-0053984-001-01	Pasteurella multocida	2017-03-30	1	Spectinomycin	1	Aminocyclitol	0	92	fattening farm	506	0	2	male	deceased	positiv	negativ	negativ	negativ	negativ
276095711450635,00	17-0055123-001-01	Mannheimia haemolytica	2017-03-31	3	Penicillin_G Spectinomycin Tetracyclin	3	Penicilline Teracyclines Aminocyclitol	1	95	fattening farm	318	6.295	4	male	deceased
276091721340528,00	17-0057584-001-01	Mannheimia haemolytica	2017-04-05	1	Spectinomycin	1	Aminocyclitol	0	91	dairy farm	152		59	female	deceased			negativ	negativ	negativ
276091791170092,00	17-0071615-001-01	Pasteurella multocida	2017-05-02	1	Spectinomycin	1	Aminocyclitol	0	91	fattening farm	361	2.6	6	male	deceased	positiv	negativ	negativ	negativ	negativ
276091861440050,00	17-0079805-001-01	Pasteurella multocida	2017-05-15	3	Spectinomycin Tetracyclin Tulathromycin	3	Teracyclines Aminocyclitol Makrolide	1	91	fattening farm	131	15.42	2	female	deceased		negativ	positiv		negativ
276093761610350,00	17-0082517-001-01	Mannheimia haemolytica	2017-05-17	2	Spectinomycin Tetracyclin	2	Teracyclines Aminocyclitol	0	93	fattening farm	72	1.822	1	male	deceased
276092771510129,00	17-0085059-001-01	Mannheimia haemolytica	2017-05-22	1	Spectinomycin	1	Aminocyclitol	0	92	fattening farm	37	0	24	female	deceased		negativ			negativ
276092771210035,00	17-0092798-001-01	Mannheimia haemolytica	2017-06-06	1	Spectinomycin	1	Aminocyclitol	0	92	mixed farm	123		1	male	deceased	negativ		negativ	negativ	negativ
276095711360007,00	17-0096582-001-01	Pasteurella multocida	2017-06-12	2	Spectinomycin Tetracyclin	2	Teracyclines Aminocyclitol	0	95	mixed farm	437	4.793	1	male	deceased
276095741290031,00	17-0116945-001-01	Pasteurella multocida	2017-07-14	1	Spectinomycin	1	Aminocyclitol	0	95	dairy farm	45		20	female	deceased
276094721900527,00	17-0122318-001-01	Mannheimia haemolytica	2017-07-24	1	Spectinomycin	1	Aminocyclitol	0	94	dairy farm	61		9	female	deceased					negativ
276097782190036,00	17-0124586-001-01	Mannheimia haemolytica	2017-07-26	2	Spectinomycin Tetracyclin	2	Teracyclines Aminocyclitol	0	97	dairy farm	248		74	female	deceased	negativ		negativ	negativ	negativ
276091791360108,00	17-0151329-001-01	Mannheimia haemolytica	2017-09-08	2	Spectinomycin Tilmicosin	2	Aminocyclitol Makrolide	0	91	fattening farm	216	22.681	6	female	deceased	positiv		negativ	negativ	negativ
276091891590089,00	17-0163680-001-01	Pasteurella multocida	2017-09-27	0		0		0	91	fattening farm	20		6	male	deceased		negativ			negativ
276092711490135,00	17-0165626-001-01	Pasteurella multocida	2017-10-02	2	Spectinomycin Tetracyclin	2	Teracyclines Aminocyclitol	0	92	mixed farm	60		2	male	deceased	negativ		negativ	negativ	negativ
276092711490135,00	17-0165626-001-01	Mannheimia haemolytica	2017-10-02	1	Tetracyclin	1	Teracyclines	0	92	mixed farm	60		2	male	deceased	negativ		negativ	negativ	negativ
276097751180440,00	17-0166874-001-01	Mannheimia haemolytica	2017-10-04	1	Spectinomycin	1	Aminocyclitol	0	97	dairy farm	178		22	female	deceased	negativ		negativ	negativ	negativ
276091871690073,00	17-0194469-001-01	Pasteurella multocida	2017-11-20	2	Penicillin_G Spectinomycin	2	Penicilline Aminocyclitol	0	91	dairy farm	98		7	female	deceased	negativ	negativ	negativ	negativ	negativ
276091791450020,00	17-0195283-001-01	Mannheimia haemolytica	2017-11-20	1	Spectinomycin	1	Aminocyclitol	0	91	fattening farm	53		53	female	deceased		negativ	negativ	negativ	negativ
276091791450020,00	17-0195283-001-01	Pasteurella multocida	2017-11-20	1	Spectinomycin	1	Aminocyclitol	0	91	fattening farm	53		53	female	deceased		negativ	negativ	negativ	negativ
276092741280325,00	17-0199659-001-01	Pasteurella multocida	2017-11-27	1	Spectinomycin	1	Aminocyclitol	0	92	mixed farm	122		77	female	deceased	positiv	negativ	negativ	negativ	negativ
276092741280325,00	17-0199659-001-01	Mannheimia haemolytica	2017-11-27	1	Spectinomycin	1	Aminocyclitol	0	92	mixed farm	122		77	female	deceased	positiv	negativ	negativ	negativ	negativ
276096781600052,00	17-0203131-001-01	Pasteurella multocida	2017-11-30	1	Spectinomycin	1	Aminocyclitol	0	96	fattening farm	450	0.843	16	female	deceased	positiv
276096781600052,00	17-0203131-001-01	Mannheimia haemolytica	2017-11-30	1	Spectinomycin	1	Aminocyclitol	0	96	fattening farm	450	0.843	16	female	deceased	positiv
276094721970423,00	17-0210653-001-01	Mannheimia haemolytica	2017-12-12	2	Enrofloxacin Spectinomycin	2	Aminocyclitol	0	95	fattening farm	210	8.962	3	female	deceased	positiv		negativ	negativ	negativ
276097731170086,00	17-0211216-001-01	Mannheimia haemolytica	2017-12-12	1	Spectinomycin	1	Aminocyclitol	0	97	fattening farm	210	12.96	6	male	deceased		negativ	positiv	negativ	negativ
276097711460104,00	17-0214034-001-01	Pasteurella multocida	2017-12-18	1	Spectinomycin	1	Aminocyclitol	0	97	fattening farm	172	46.014	4	male	deceased	positiv	negativ			negativ
276097771720082,00	17-0215037-001-01	Mannheimia haemolytica	2017-12-19	1	Spectinomycin	1	Aminocyclitol	0	97	dairy farm	306		15	female	deceased	negativ	negativ	negativ	negativ	negativ
276091791380200,00	17-0217382-001-01	Mannheimia haemolytica	2017-12-22	1	Spectinomycin	1	Aminocyclitol	0	91	dairy farm	60		0	male	deceased	negativ		positiv	negativ	negativ
276091791380200,00	17-0217382-001-01	Pasteurella multocida	2017-12-22	3	Spectinomycin Tetracyclin Tulathromycin	3	Teracyclines Aminocyclitol Makrolide	1	91	dairy farm	60		0	male	deceased	negativ		positiv	negativ	negativ
276097722020012,00	17-0217629-001-01	Pasteurella multocida	2017-12-23	2	Tetracyclin Tulathromycin	2	Teracyclines Makrolide	0	97	fattening farm	285	0.964	5	male	deceased	positiv		positiv	negativ	negativ
276091881410009,00	17-0218089-001-01	Mannheimia haemolytica	2017-12-27	0		0		0	91	dairy farm	139		40	female	deceased	negativ				negativ
276095761270646,00	18-0001121-001-01	Mannheimia haemolytica	2018-01-03	1	Spectinomycin	1	Aminocyclitol	0	95		25		13	male	deceased	positiv				negativ
276095761270646,00	18-0001121-001-01	Pasteurella multocida	2018-01-03	3	Spectinomycin Tetracyclin Tulathromycin	3	Teracyclines Aminocyclitol Makrolide	1	95		25		13	male	deceased	positiv				negativ
276097771820040,00	18-0001462-001-01	Pasteurella multocida	2018-01-04	3	Spectinomycin Tetracyclin Tulathromycin	3	Teracyclines Aminocyclitol Makrolide	1	97	fattening farm	158	0	9	female	deceased	negativ	negativ	positiv	negativ	negativ
276091741470193,00	18-0005493-001-01	Mannheimia haemolytica	2018-01-11	1	Tetracyclin	1	Teracyclines	0	91	fattening farm	114	33.048	3	female	deceased	positiv	negativ	negativ		negativ
276094751420021,00	18-0009885-001-01	Mannheimia haemolytica	2018-01-18	1	Spectinomycin	1	Aminocyclitol	0	94	mixed farm	96		0	female	deceased
276091761380327,00	18-0017962-001-01	Pasteurella multocida	2018-01-31	1	Spectinomycin	1	Aminocyclitol	0	91	dairy farm	251		0	female	deceased		negativ
276091761380327,00	18-0017962-001-01	Mannheimia haemolytica	2018-01-31	1	Spectinomycin	1	Aminocyclitol	0	91	mixed farm	251		0	female	deceased		negativ
276092741830250,00	18-0020413-001-01	Pasteurella multocida	2018-02-02	0		0		0	92	mixed farm	150		5	female	deceased	negativ	negativ	positiv	negativ	negativ
276097731250079,00	18-0021208-001-01	Mannheimia haemolytica	2018-02-05	2	Spectinomycin Tetracyclin	2	Teracyclines Aminocyclitol	0	97	dairy farm	254		2	female	deceased	positiv		negativ	negativ	negativ
276092771440163,00	18-0026974-001-01	Pasteurella multocida	2018-02-14	1	Spectinomycin	1	Aminocyclitol	0	92	dairy farm	107		0	female	deceased	positiv	negativ	negativ	negativ	negativ
276097741980209,00	18-0039364-001-01	Mannheimia haemolytica	2018-03-05	1	Spectinomycin	1	Aminocyclitol	0	97	dairy farm	81		0		deceased		negativ
276097801280169,00	18-0038999-001-01	Mannheimia haemolytica	2018-03-05	1	Spectinomycin	1	Aminocyclitol	0	97	dairy farm	214		68	female	deceased		negativ	negativ	negativ	negativ
276091741210011,00	18-0045400-001-01	Pasteurella multocida	2018-03-13	1	Spectinomycin	1	Aminocyclitol	0	91	mixed farm	131		0	female	deceased		negativ			negativ
276091791380026,00	18-0048422-001-01	Mannheimia haemolytica	2018-03-16	1	Spectinomycin	1	Aminocyclitol	0	91	fattening farm	213	0.051	6	male	deceased	positiv	negativ	negativ	negativ	negativ
276094721550117,00	18-0048481-001-01	Mannheimia haemolytica	2018-03-16	2	Spectinomycin Tetracyclin	2	Teracyclines Aminocyclitol	0	94	fattening farm	106	0	1	male	deceased
276095771360724,00	18-0050044-001-01	Pasteurella multocida	2018-03-20	1	Spectinomycin	1	Aminocyclitol	0	95	dairy farm	90		35	female	deceased					negativ
276095771360724,00	18-0050044-001-01	Mannheimia haemolytica	2018-03-20	1	Spectinomycin	1	Aminocyclitol	0	95	dairy farm	90		35	female	deceased					negativ
276097781370016,00	18-0063713-001-01	Mannheimia haemolytica	2018-04-11	3	Enrofloxacin Spectinomycin Tetracyclin	3	Teracyclines Aminocyclitol	1	97	mixed farm	326	0	4	male	deceased
276097781370016,00	18-0063713-001-01	Pasteurella multocida	2018-04-11	1	Spectinomycin	1	Aminocyclitol	0	97	mixed farm	326	0	4	male	deceased
276091741500033,00	18-0072261-001-01	Pasteurella multocida	2018-04-23	3	Spectinomycin Tetracyclin Tulathromycin	3	Teracyclines Aminocyclitol Makrolide	1	91	mixed farm	277		3	female	deceased	positiv		negativ	negativ	negativ
276097711460077,00	18-0080771-001-01	Mannheimia haemolytica	2018-05-04	1	Spectinomycin	1	Aminocyclitol	0	97	fattening farm	382	14.885	2	male	deceased	negativ	negativ	negativ	negativ	negativ
276094711750011,00	18-0082066-001-01	Pasteurella multocida	2018-05-07	1	Spectinomycin	1	Aminocyclitol	0	94	fattening farm	94	0	13	male	deceased	positiv
276092791130605,00	18-0083341-001-01	Pasteurella multocida	2018-05-08	1	Spectinomycin	1	Aminocyclitol	0	92	mixed farm	99	0	13	male	deceased	positiv	negativ	negativ	negativ	negativ
276091831320115,00	18-0085267-001-01	Pasteurella multocida	2018-05-11	2	Spectinomycin Tetracyclin	2	Teracyclines Aminocyclitol	0	91	mixed farm	137		15	female	deceased	positiv		negativ	negativ	negativ
276091781150006,00	18-0085074-001-01	Mannheimia haemolytica	2018-05-11	1	Spectinomycin	1	Aminocyclitol	0	91	fattening farm	169	0.753	1	male	deceased	positiv	negativ	negativ	negativ	negativ
276092741840138,00	18-0089934-001-01	Mannheimia haemolytica	2018-05-17	2	Spectinomycin Tetracyclin	2	Teracyclines Aminocyclitol	0	92	fattening farm	211	15.245	2	male	deceased
276096781930587,00	18-0089217-001-01	Pasteurella multocida	2018-05-17	3	Spectinomycin Tetracyclin Tulathromycin	3	Teracyclines Aminocyclitol Makrolide	1	96	fattening farm	538	0	10	male	deceased					negativ
276094741760216,00	18-0103471-001-01	Mannheimia haemolytica	2018-06-11	1	Spectinomycin	1	Aminocyclitol	0	94	mixed farm	210		1	female	deceased	negativ
276091781150006,00	18-0103336-001-01	Pasteurella multocida	2018-06-11	2	Spectinomycin Tetracyclin	2	Teracyclines Aminocyclitol	0	91	fattening farm	167	0	8	male	deceased	positiv		negativ	negativ	negativ
276097731860144,00	18-0108447-001-01	Mannheimia haemolytica	2018-06-18	1	Spectinomycin	1	Aminocyclitol	0	97	mixed farm	711	0.354	3	male	deceased				negativ	negativ
276092771480107,00	18-0119920-001-01	Pasteurella multocida	2018-07-05	2	Spectinomycin Tetracyclin	2	Teracyclines Aminocyclitol	0	92	fattening farm	20		4	male	deceased	positiv		negativ	negativ	negativ
276092771330302,00	18-0122834-001-01	Mannheimia haemolytica	2018-07-11	2	Spectinomycin Tetracyclin	2	Teracyclines Aminocyclitol	0	92	mixed farm	134		1	male	deceased	negativ				negativ
276097781160130,00	18-0143497-001-01	Pasteurella multocida	2018-08-08	1	Spectinomycin	1	Aminocyclitol	0	97	dairy farm	201		1	female	deceased		negativ			negativ
276097781160130,00	18-0143497-001-01	Mannheimia haemolytica	2018-08-08	1	Spectinomycin	1	Aminocyclitol	0	97	dairy farm	201		1	female	deceased		negativ			negativ
276091741310095,00	18-0152509-001-01	Mannheimia haemolytica	2018-08-24	1	Spectinomycin	1	Aminocyclitol	0	91	dairy farm	265		2	female	deceased	negativ	negativ	negativ	negativ	negativ
276091741350071,00	18-0152801-001-01	Mannheimia haemolytica	2018-08-24	2	Spectinomycin Tetracyclin	2	Teracyclines Aminocyclitol	0	91	dairy farm	184		1	female	deceased		negativ
276091791340046,00	18-0153814-001-01	Pasteurella multocida	2018-08-28	1	Spectinomycin	1	Aminocyclitol	0	91	dairy farm	141		0		deceased
276095721210010,00	18-0156233-001-01	Mannheimia haemolytica	2018-08-30	1	Spectinomycin	1	Aminocyclitol	0	95	dairy farm	323		45	female	deceased	negativ
276095721210010,00	18-0156233-001-01	Pasteurella multocida	2018-08-30	1	Spectinomycin	1	Aminocyclitol	0	95	dairy farm	323		45	female	deceased	negativ
276097722000222,00	18-0161537-001-01	Mannheimia haemolytica	2018-09-10	1	Spectinomycin	1	Aminocyclitol	0	97	fattening farm	116	6.832	2	male	deceased	positiv				negativ
276091821120005,00	18-0171381-001-01	Mannheimia haemolytica	2018-09-25	1	Spectinomycin	1	Aminocyclitol	0	91	dairy farm	24		70	female	deceased	negativ		negativ	negativ	negativ
276092771420341,00	18-0172392-001-01	Pasteurella multocida	2018-09-26	2	Spectinomycin Tetracyclin	2	Teracyclines Aminocyclitol	0	92	fattening farm	229	28.002	5	male	deceased	positiv	negativ	negativ	negativ	negativ
276092771420341,00	18-0172392-001-01	Mannheimia haemolytica	2018-09-26	2	Spectinomycin Tetracyclin	2	Teracyclines Aminocyclitol	0	92	fattening farm	229	28.002	5	male	deceased	positiv	negativ	negativ	negativ	negativ
276092771130333,00	18-0175344-001-01	Pasteurella multocida	2018-10-01	2	Spectinomycin Tetracyclin	2	Teracyclines Aminocyclitol	0	92	fattening farm	78		6	male	deceased	positiv		negativ	negativ	negativ
276092791130111,00	18-0175713-001-01	Mannheimia haemolytica	2018-10-01	2	Penicillin_G Spectinomycin	2	Penicilline Aminocyclitol	0	92	fattening farm	313	14.024	6	male	deceased			negativ	negativ	negativ
276093761610249,00	18-0184191-001-01	Pasteurella multocida	2018-10-16	1	Spectinomycin	1	Aminocyclitol	0	93	mixed farm	104		3	male	deceased	negativ
276097741330021,00	18-0185976-001-01	Mannheimia haemolytica	2018-10-17	5	Florfenicol Spectinomycin Tetracyclin Tilmicosin Tulathromycin	4	Phenicols Teracyclines Aminocyclitol Makrolide	1	97	fattening farm	38		5	female	deceased	negativ	negativ	negativ	positiv	negativ
276092741210169,00	18-0192657-001-01	Mannheimia haemolytica	2018-10-29	0		0		0	92	fattening farm	281	8.589	5	male	deceased	positiv	negativ			negativ
276091751320084,00	18-0196099-001-01	Mannheimia haemolytica	2018-11-05	1	Spectinomycin	1	Aminocyclitol	0	91	dairy farm	125		98	female	deceased	negativ		negativ	negativ	negativ
276091891490036,00	18-0196330-001-01	Mannheimia haemolytica	2018-11-05	1	Spectinomycin	1	Aminocyclitol	0	91	mixed farm	435	1.855	2	male	deceased	negativ		negativ	negativ	negativ
276092741210169,00	18-0200368-001-01	Pasteurella multocida	2018-11-09	3	Spectinomycin Tetracyclin Tulathromycin	3	Teracyclines Aminocyclitol Makrolide	1	92	fattening farm	280	8.589	2	male	deceased		negativ			negativ
276091861260053,00	18-0203740-001-01	Pasteurella multocida	2018-11-14	3	Spectinomycin Tetracyclin Tulathromycin	3	Teracyclines Aminocyclitol Makrolide	1	91	mixed farm	32		8	female	deceased	negativ	negativ	positiv	negativ	negativ
276092771110258,00	18-0202536-001-01	Pasteurella multocida	2018-11-14	2	Spectinomycin Tetracyclin	2	Teracyclines Aminocyclitol	0	92	fattening farm	68	3.743	5	male	deceased			negativ	negativ	negativ
276097751180174,00	18-0204186-001-01	Mannheimia haemolytica	2018-11-15	1	Spectinomycin	1	Aminocyclitol	0	97	mixed farm	54		1	female	deceased		negativ			negativ
276091741150068,00	18-0205254-002-01	Mannheimia haemolytica	2018-11-16	0		0		0	91	mixed farm	100		2	male	deceased		negativ	positiv	negativ	negativ
276091741150068,00	18-0205254-002-01	Pasteurella multocida	2018-11-16	0		0		0	91	mixed farm	100		2	male	deceased		negativ	positiv	negativ	negativ
276097731440179,00	18-0210201-002-01	Pasteurella multocida	2018-11-26	1	Spectinomycin	1	Aminocyclitol	0	97	mixed farm	152	10.211	4	male	deceased		negativ	positiv	negativ	negativ
276097731440179,00	18-0210201-002-01	Mannheimia haemolytica	2018-11-26	2	Spectinomycin Tetracyclin	2	Teracyclines Aminocyclitol	0	97	mixed farm	152	10.211	4	male	deceased		negativ	positiv	negativ	negativ
276091791340214,00	18-0222226-001-01	Mannheimia haemolytica	2018-12-12	1	Tetracyclin	1	Teracyclines	0	91	fattening farm	180	3.152	7	male	deceased	negativ				negativ
276093771320044,00	18-0222401-001-01	Mannheimia haemolytica	2018-12-12	0		0		0	93	fattening farm	151	10.119	2	male	deceased	negativ			negativ	negativ
276091771130197,00	18-0224874-001-01	Mannheimia haemolytica	2018-12-17	0		0		0	91	mixed farm	158		90	female	deceased			positiv	negativ	negativ
276092741840521,00	18-0224669-001-01	Pasteurella multocida	2018-12-17	1	Tetracyclin	1	Teracyclines	0	92	fattening farm	236	0	8	male	deceased		negativ	negativ		negativ
276093751190132,00	18-0227721-001-01	Pasteurella multocida	2018-12-20	0		0		0	93	dairy farm	84		6	male	deceased		negativ			negativ
276091831190099,00	18-0228560-001-01	Pasteurella multocida	2018-12-24	1	Spectinomycin	1	Aminocyclitol	0	91	mixed farm	117		8	female	deceased		negativ	positiv	positiv	negativ
276097801430144,00	18-0229065-001-01	Mannheimia haemolytica	2018-12-28	1	Spectinomycin	1	Aminocyclitol	0	97	dairy farm	61		0	male	deceased		negativ			negativ
276092771530099,00	19-0004417-001-01	Mannheimia haemolytica	2019-01-10	1	Spectinomycin	1	Aminocyclitol	0	92	mixed farm	193		5	male	deceased	negativ		positiv	negativ	negativ
276093751530074,00	19-0006551-001-01	Pasteurella multocida	2019-01-15	1	Spectinomycin	1	Aminocyclitol	0	93	dairy farm	273		0	male	deceased			negativ	negativ	negativ
276097721670026,00	19-0008401-001-01	Mannheimia haemolytica	2019-01-16	1	Spectinomycin	1	Aminocyclitol	0	97	dairy farm	68		86	female	deceased	negativ	negativ	negativ	negativ	negativ
276097721670026,00	19-0008401-001-01	Pasteurella multocida	2019-01-16	1	Spectinomycin	1	Aminocyclitol	0	97	dairy farm	68		86	female	deceased	negativ	negativ	negativ	negativ	negativ
276091871760250,00	19-0010633-001-01	Pasteurella multocida	2019-01-21	2	Spectinomycin Tetracyclin	2	Teracyclines Aminocyclitol	0	91	fattening farm	185	20.587	5	male	deceased			positiv	negativ	negativ
276092771400067,00	19-0014062-001-01	Pasteurella multocida	2019-01-24	2	Penicillin_G Spectinomycin	2	Penicilline Aminocyclitol	0	92	dairy farm	28		4	female	deceased			positiv	negativ	negativ
276097722230165,00	19-0016072-001-01	Mannheimia haemolytica	2019-01-29	1	Spectinomycin	1	Aminocyclitol	0	97	mixed farm	184		0	male	deceased		negativ	positiv	negativ	negativ
276092751530307,00	19-0019639-001-01	Mannheimia haemolytica	2019-02-04	2	Spectinomycin Tilmicosin	2	Aminocyclitol Makrolide	0	92	dairy farm	127		0	male	deceased		negativ	negativ	positiv	negativ
276095731330036,00	19-0026710-001-01	Mannheimia haemolytica	2019-02-13	1	Spectinomycin	1	Aminocyclitol	0	95	dairy farm	509		69	female	deceased	negativ		negativ	negativ	negativ
276097721450018,00	19-0029377-001-01	Pasteurella multocida	2019-02-15	1	Spectinomycin	1	Aminocyclitol	0	97	fattening farm	82	0	3	female	deceased	positiv		negativ	negativ	negativ
276091731180299,00	19-0030286-001-01	Mannheimia haemolytica	2019-02-19	1	Spectinomycin	1	Aminocyclitol	0	91	dairy farm	110		1	female	deceased	negativ	negativ	negativ	negativ	negativ
276091731180299,00	19-0030286-001-01	Pasteurella multocida	2019-02-19	1	Spectinomycin	1	Aminocyclitol	0	91	dairy farm	110		1	female	deceased	negativ	negativ	negativ	negativ	negativ
276095761260341,00	19-0033203-002-01	Pasteurella multocida	2019-02-21	0		0		0	95	fattening farm	75	0	8	male	deceased	positiv		positiv	negativ
276092721200256,00	19-0032885-001-01	Mannheimia haemolytica	2019-02-21	1	Spectinomycin	1	Aminocyclitol	0	92	mixed farm	86	0.58	12	male	deceased	negativ		positiv	negativ	negativ
276096731420045,00	19-0034960-001-01	Mannheimia haemolytica	2019-02-25	5	Florfenicol Spectinomycin Tetracyclin Tilmicosin Tulathromycin	4	Phenicols Teracyclines Aminocyclitol Makrolide	1	96	mixed farm	182		3	male	deceased	positiv		negativ		negativ
276094721790697,00	19-0038913-001-01	Pasteurella multocida	2019-02-28	0		0		0	94	dairy farm	90		33	female	deceased					negativ
276094721790697,00	19-0038913-001-01	Mannheimia haemolytica	2019-02-28	1	Spectinomycin	1	Aminocyclitol	0	94	dairy farm	90		33	female	deceased					negativ
276091861300062,00	19-0039316-001-01	Pasteurella multocida	2019-03-01	0		0		0	91	mixed farm	222		35	female	deceased			negativ
276097722150012,00	19-0043788-001-01	Pasteurella multocida	2019-03-11	2	Spectinomycin Tetracyclin	2	Teracyclines Aminocyclitol	0	97	fattening farm	79	0.068	8	male	deceased	negativ		negativ	negativ	negativ
276091811140184,00	19-0046691-001-01	Mannheimia haemolytica	2019-03-13	1	Spectinomycin	1	Aminocyclitol	0	91	dairy farm	65		37	female	deceased		negativ	negativ	negativ	negativ
276092711490137,00	19-0049029-001-01	Mannheimia haemolytica	2019-03-18	1	Spectinomycin	1	Aminocyclitol	0	92	dairy farm	266		53	female	deceased	negativ		negativ	negativ	negativ
276091771420043,00	19-0052035-001-01	Mannheimia haemolytica	2019-03-20	1	Spectinomycin	1	Aminocyclitol	0	91	mixed farm	155		69	female	deceased		negativ	negativ		negativ
276095711770235,00	19-0059379-001-01	Pasteurella multocida	2019-03-29	0		0		0	95	mixed farm	199		3	female	deceased	negativ				negativ
276091741500103,00	19-0063238-001-01	Mannheimia haemolytica	2019-04-04	4	Spectinomycin Tetracyclin Tilmicosin Tulathromycin	3	Teracyclines Aminocyclitol Makrolide	1	91	fattening farm	572	2.158	0	male	deceased		negativ	negativ	positiv	negativ
276091891190232,00	19-0067697-001-01	Mannheimia haemolytica	2019-04-10	1	Spectinomycin	1	Aminocyclitol	0	91	dairy farm	485		16	female	deceased		negativ	negativ	negativ	negativ
276097721480251,00	19-0074605-001-01	Mannheimia haemolytica	2019-04-23	1	Spectinomycin	1	Aminocyclitol	0	97	dairy farm	258		29	female	deceased			negativ	negativ	negativ
276094741440071,00	19-0075788-002-01	Mannheimia haemolytica	2019-04-24	0		0		0	94	dairy farm	148		20	female	deceased			positiv	negativ	negativ
276091741510073,00	19-0076896-001-01	Pasteurella multocida	2019-04-25	1	Spectinomycin	1	Aminocyclitol	0	91	dairy farm	124		93	female	deceased			negativ	negativ	negativ
276091741510073,00	19-0076896-001-01	Mannheimia haemolytica	2019-04-25	1	Spectinomycin	1	Aminocyclitol	0	91	dairy farm	124		93	female	deceased			negativ	negativ	negativ
276092771170215,00	19-0076977-001-01	Pasteurella multocida	2019-04-25	5	Enrofloxacin Florfenicol Penicillin_G Spectinomycin Tetracyclin	5	Penicilline Phenicols Teracyclines Aminocyclitol	1	92	fattening farm	189	0	2	male	deceased	positiv		positiv	positiv	negativ
276097722020012,00	19-0082730-001-01	Pasteurella multocida	2019-05-06	4	Florfenicol Spectinomycin Tetracyclin Tulathromycin	4	Phenicols Teracyclines Aminocyclitol Makrolide	1	97	fattening farm	266	0	8	male	deceased	positiv	negativ	negativ	negativ	negativ
276097801190038,00	19-0089845-001-01	Mannheimia haemolytica	2019-05-15	1	Spectinomycin	1	Aminocyclitol	0	97	dairy farm	146		45	female	deceased			negativ	negativ	negativ
276092741830250,00	19-0090762-001-01	Pasteurella multocida	2019-05-15	0		0		0	92	mixed farm	123		5	female	deceased	negativ		negativ	negativ	negativ
276095741280433,00	19-0090737-001-01	Mannheimia haemolytica	2019-05-15	0		0		0	95	mixed farm	74	0.065	10	male	deceased					negativ
276097731360295,00	19-0106642-001-01	Mannheimia haemolytica	2019-06-11	1	Spectinomycin	1	Aminocyclitol	0	97	mixed farm	355	0	1	female	deceased	negativ		negativ	negativ	negativ
276097741480014,00	19-0110682-001-01	Mannheimia haemolytica	2019-06-17	1	Spectinomycin	1	Aminocyclitol	0	97	mixed farm	37		1	male	deceased		negativ	negativ	positiv	negativ
276091831430037,00	19-0113385-001-01	Pasteurella multocida	2019-06-19	2	Spectinomycin Tetracyclin	2	Teracyclines Aminocyclitol	0	91	mixed farm	58		0	female	deceased			negativ	negativ	negativ
276097722020012,00	19-0125703-001-01	Mannheimia haemolytica	2019-07-09	0		0		0	97	fattening farm	330	5.971	6	male	deceased	positiv		negativ	negativ	negativ
276093771390309,00	19-0126392-001-01	Pasteurella multocida	2019-07-10	0		0		0	93	dairy farm	109		74	female	deceased
276096771270040,00	19-0145306-001-01	Mannheimia haemolytica	2019-08-05	2	Penicillin_G Tetracyclin	2	Penicilline Teracyclines	0	96	fattening farm	224	22.783	1	male	deceased			negativ	negativ	negativ
276093761610006,00	19-0149381-001-01	Mannheimia haemolytica	2019-08-09	1	Tetracyclin	1	Teracyclines	0	93	fattening farm	220	0.423	16	male	deceased	negativ				negativ
276093761610006,00	19-0149381-001-01	Pasteurella multocida	2019-08-09	1	Spectinomycin	1	Aminocyclitol	0	93	fattening farm	220	0.423	16	male	deceased	negativ				negativ
276095771220197,00	19-0159275-001-01	Pasteurella multocida	2019-08-26	2	Tetracyclin Tulathromycin	2	Teracyclines Makrolide	0	95	mixed farm	38		15	male	deceased	positiv		negativ	negativ	negativ
276092771210607,00	19-0160006-001-01	Mannheimia haemolytica	2019-08-27	2	Spectinomycin Tetracyclin	2	Teracyclines Aminocyclitol	0	92	fattening farm	104	0	10	male	deceased		negativ	negativ	positiv	negativ
276094761890386,00	19-0164440-002-01	Mannheimia haemolytica	2019-09-03	0		0		0	94	dairy farm	95		1	female	deceased					negativ
276097801190371,00	19-0195404-001-01	Pasteurella multocida	2019-10-16	1	Spectinomycin	1	Aminocyclitol	0	97	dairy farm	289		3	female	deceased			negativ	positiv	negativ
276097721150374,00	19-0215119-001-01	Mannheimia haemolytica	2019-11-11	2	Spectinomycin Tetracyclin	2	Teracyclines Aminocyclitol	0	97	mixed farm	225		36	female	deceased	negativ		negativ	negativ	negativ
276097721570032,00	19-0220518-001-01	Pasteurella multocida	2019-11-18	1	Spectinomycin	1	Aminocyclitol	0	97	fattening farm	378	0	11	male	deceased	positiv		negativ	negativ	negativ
276097711460027,00	19-0221258-001-01	Mannheimia haemolytica	2019-11-19	1	Spectinomycin	1	Aminocyclitol	0	97	fattening farm	95	12.687	1	male	deceased	negativ	negativ	negativ	negativ	negativ
276092741200026,00	19-0244848-001-01	Pasteurella multocida	2019-12-18	2	Spectinomycin Tetracyclin	2	Teracyclines Aminocyclitol	0	92	fattening farm	73	6.065	4	male	deceased			negativ	negativ	negativ
276091861250255,00	19-0246590-001-01	Pasteurella multocida	2019-12-23	1	Spectinomycin	1	Aminocyclitol	0	91	dairy farm	113		8	female	deceased		negativ	negativ	negativ	negativ
276093741310016,00	19-0247257-003-01	Pasteurella multocida	2019-12-27	2	Tetracyclin Tulathromycin	2	Teracyclines Makrolide	0	93	fattening farm	45		3	female	deceased	positiv		positiv	negativ	negativ
276097721310523,00	20-0001070-001-01	Mannheimia haemolytica	2020-01-03	1	Spectinomycin	1	Aminocyclitol	0	97	dairy farm	307		9	female	deceased					negativ
276097721310523,00	20-0001070-001-01	Pasteurella multocida	2020-01-03	1	Spectinomycin	1	Aminocyclitol	0	97	mixed farm	307		9	female	deceased					negativ
276091811180016,00	20-0001780-001-01	Mannheimia haemolytica	2020-01-07	1	Spectinomycin	1	Aminocyclitol	0	91	mixed farm	222	3.867	0	male	deceased		negativ	negativ	negativ	negativ
276091871860050,00	20-0002189-001-01	Mannheimia haemolytica	2020-01-08	1	Spectinomycin	1	Aminocyclitol	0	91	dairy farm	115		48	female	deceased	negativ	negativ	negativ	negativ	negativ
276097721700203,00	20-0010496-001-01	Mannheimia haemolytica	2020-01-17	0		0		0	97	mixed farm	108		0	male	deceased			negativ		negativ
276091861470012,00	20-0011710-005-01	Mannheimia haemolytica	2020-01-20	1	Spectinomycin	1	Aminocyclitol	0	91	dairy farm	130		100	female	deceased			negativ	negativ	negativ
276092741840307,00	20-0017294-001-01	Mannheimia haemolytica	2020-01-27	1	Spectinomycin	1	Aminocyclitol	0	92	mixed farm	135	0	1	male	deceased	negativ				negativ
276097781840161,00	20-0017758-001-01	Mannheimia haemolytica	2020-01-28	1	Spectinomycin	1	Aminocyclitol	0	97	mixed farm	376		6	female	deceased			positiv	negativ	negativ
276091901600086,00	20-0019755-001-01	Mannheimia haemolytica	2020-01-29	1	Spectinomycin	1	Aminocyclitol	0	91	dairy farm	9		121	female	deceased	negativ				negativ
276095761280227,00	20-0019170-001-01	Pasteurella multocida	2020-01-29	0		0		0	95	mixed farm	462	0.743	3	male	deceased	negativ
276095761280227,00	20-0019170-002-01	Mannheimia haemolytica	2020-01-29	0		0		0	95	mixed farm	462	0.743	2	male	deceased	negativ		negativ	negativ	negativ
276097711620167,00	20-0027940-001-01	Mannheimia haemolytica	2020-02-10	3	Spectinomycin Tilmicosin Tulathromycin	2	Aminocyclitol Makrolide	0	97	dairy farm	343		2	female	deceased	negativ	negativ
276097711620167,00	20-0027940-001-01	Pasteurella multocida	2020-02-10	3	Spectinomycin Tetracyclin Tulathromycin	3	Teracyclines Aminocyclitol Makrolide	1	97	dairy farm	343		2	female	deceased	negativ	negativ
276091741130158,00	20-0030637-001-01	Pasteurella multocida	2020-02-12	3	Spectinomycin Tetracyclin Tulathromycin	3	Teracyclines Aminocyclitol Makrolide	1	91	fattening farm	76	0.766	7	male	deceased	positiv		positiv	negativ	negativ
276093751480338,00	20-0031527-001-01	Mannheimia haemolytica	2020-02-13	1	Spectinomycin	1	Aminocyclitol	0	93	fattening farm	58	1.091	1	male	deceased					negativ
276091901140054,00	20-0033854-001-01	Mannheimia haemolytica	2020-02-17	1	Spectinomycin	1	Aminocyclitol	0	91	dairy farm	21		118	female	deceased			negativ	negativ	negativ
276092751590035,00	20-0034334-001-01	Pasteurella multocida	2020-02-18	2	Spectinomycin Tetracyclin	2	Teracyclines Aminocyclitol	0	92	mixed farm	115		1	female	deceased		negativ	negativ	positiv	negativ
276091771240139,00	20-0039179-001-01	Mannheimia haemolytica	2020-02-24	1	Spectinomycin	1	Aminocyclitol	0	91	fattening farm	104	0	10	male	deceased			negativ	negativ	negativ
276097781440031,00	20-0046145-001-01	Mannheimia haemolytica	2020-03-05	1	Spectinomycin	1	Aminocyclitol	0	97	dairy farm	1850		67	female	deceased			negativ	negativ	negativ
276097791810131,00	20-0046493-001-01	Mannheimia haemolytica	2020-03-05	4	Enrofloxacin Spectinomycin Tilmicosin Tulathromycin	3	Aminocyclitol Makrolide	1	97	dairy farm	91		99	female	deceased		negativ	negativ	negativ	negativ
276097721570032,00	20-0062883-001-01	Mannheimia haemolytica	2020-03-18	2	Spectinomycin Tetracyclin	2	Teracyclines Aminocyclitol	0	97	fattening farm	358	15.402	6	male	deceased	positiv		negativ	negativ	negativ
276097721570032,00	20-0062883-001-01	Pasteurella multocida	2020-03-18	2	Spectinomycin Tetracyclin	2	Teracyclines Aminocyclitol	0	97	fattening farm	358	15.402	6	male	deceased	positiv		negativ	negativ	negativ
276091771420077,00	20-0069209-002-01	Pasteurella multocida	2020-03-23	4	Florfenicol Spectinomycin Tetracyclin Tulathromycin	4	Phenicols Teracyclines Aminocyclitol Makrolide	1	91	fattening farm	403	52.517	2	male	deceased	negativ
276097721850060,00	20-0069549-001-01	Pasteurella multocida	2020-03-23	3	Spectinomycin Tetracyclin Tulathromycin	3	Teracyclines Aminocyclitol Makrolide	1	97	mixed farm	620	14.416	4	male	deceased	positiv		negativ	negativ	negativ
276097711460095,00	20-0072589-001-01	Pasteurella multocida	2020-03-25	1	Spectinomycin	1	Aminocyclitol	0	97	mixed farm	195	1.373	0	male	deceased	negativ	negativ			negativ
276097782170013,00	20-0083135-001-01	Pasteurella multocida	2020-04-01	1	Spectinomycin	1	Aminocyclitol	0	97	dairy farm	188		47	female	deceased	negativ
276097782170013,00	20-0083135-001-01	Mannheimia haemolytica	2020-04-01	1	Spectinomycin	1	Aminocyclitol	0	97	dairy farm	188		47	female	deceased	negativ
276093751650108,00	20-0127839-001-01	Mannheimia haemolytica	2020-04-27	3	Tetracyclin Tilmicosin Tulathromycin	2	Teracyclines Makrolide	0	93	dairy farm	130		1	female	deceased		negativ
276097711600028,00	20-0204769-001-01	Pasteurella multocida	2020-06-15	1	Spectinomycin	1	Aminocyclitol	0	97	fattening farm	368	17.705	3	male	deceased	negativ		negativ	negativ	negativ
276095712220129,00	15-0196947-002-01	Pasteurella multocida	2015-08-14	1	Spectinomycin	1	Aminocyclitol	0	95	fattening farm	230	0.366	7	male	diseased
276094731740030,00	15-0212602-003-01	Pasteurella multocida	2015-08-27	1	Spectinomycin	1	Aminocyclitol	0	94	fattening farm	486	11.327	2	male	diseased
276091891180094,00	15-0263219-001-01	Pasteurella multocida	2015-10-14	2	Spectinomycin Tetracyclin	2	Teracyclines Aminocyclitol	0	91	mixed farm	75		2	female	diseased			negativ	negativ
276097791150041,00	15-0269155-002-01	Pasteurella multocida	2015-10-20	0		0		0	97	mixed farm	118		7	male	diseased			negativ	negativ	negativ
276097791150041,00	15-0269155-003-01	Mannheimia haemolytica	2015-10-20	1	Spectinomycin	1	Aminocyclitol	0	97	mixed farm	118		3	male	diseased			negativ	negativ	negativ
276095771480266,00	15-0272426-001-01	Pasteurella multocida	2015-10-21	1	Spectinomycin	1	Aminocyclitol	0	95	fattening farm	47		6	female	diseased				negativ	negativ
276093751830074,00	15-0289626-001-01	Pasteurella multocida	2015-11-05	1	Spectinomycin	1	Aminocyclitol	0	93	fattening farm	96	12.819	6	male	diseased			positiv
276091831430107,00	15-0292679-001-01	Pasteurella multocida	2015-11-10	2	Spectinomycin Tetracyclin	2	Teracyclines Aminocyclitol	0	91	mixed farm	102		1	female	diseased					negativ
276097731120121,00	15-0302133-001-01	Pasteurella multocida	2015-11-18	1	Spectinomycin	1	Aminocyclitol	0	97	mixed farm	124	2.161	5	male	diseased			positiv	negativ	negativ
276096791340024,00	15-0317855-003-01	Pasteurella multocida	2015-12-02	1	Spectinomycin	1	Aminocyclitol	0	96	mixed farm	310	2.743	7	male	diseased			positiv	negativ
276092791340617,00	15-0338844-002-01	Pasteurella multocida	2015-12-28	1	Spectinomycin	1	Aminocyclitol	0	92	mixed farm	100		4	male	diseased					negativ
276091831310067,00	15-0339663-002-01	Pasteurella multocida	2015-12-29	1	Spectinomycin	1	Aminocyclitol	0	91	fattening farm	119	10.308	3	female	diseased			negativ	negativ	negativ
276095712220129,00	16-0000525-002-01	Pasteurella multocida	2016-01-04	2	Spectinomycin Tulathromycin	2	Aminocyclitol Makrolide	0	95	fattening farm	251		8	male	diseased
27609274134031,00	16-0005020-001-01	Pasteurella multocida	2016-01-11	1	Spectinomycin	1	Aminocyclitol	0	92	fattening farm	311	3.837	2	male	diseased
276092741340310,00	16-0005020-001-01	Mannheimia haemolytica	2016-01-11	3	Penicillin_G Spectinomycin Tetracyclin	3	Penicilline Teracyclines Aminocyclitol	1	92	fattening farm	311	3.837	2	male	diseased
276095761480024,00	16-0007644-001-01	Pasteurella multocida	2016-01-13	3	Spectinomycin Tetracyclin Tulathromycin	3	Teracyclines Aminocyclitol Makrolide	1	95	fattening farm	221	0.429	6	male	diseased					negativ
276095712080046,00	16-0033291-001-01	Mannheimia haemolytica	2016-02-09	1	Spectinomycin	1	Aminocyclitol	0	95	dairy farm	198		0	female	diseased
276097711300116,00	16-0041583-001-01	Mannheimia haemolytica	2016-02-22	1	Spectinomycin	1	Aminocyclitol	0	97	fattening farm	91	11.478	5	male	diseased
276097771380038,00	16-0045698-001-01	Pasteurella multocida	2016-02-25	1	Spectinomycin	1	Aminocyclitol	0	97	dairy farm	116		5	female	diseased			negativ	negativ	negativ
276093751830074,00	16-0047762-001-01	Mannheimia haemolytica	2016-03-01	1	Spectinomycin	1	Aminocyclitol	0	93	fattening farm	76	26.313	2	male	diseased	positiv
276091811110054,00	16-0051991-001-01	Mannheimia haemolytica	2016-03-07	1	Spectinomycin	1	Aminocyclitol	0	91	dairy farm	75		28	female	diseased	negativ
276097751430241,00	16-0057410-002-01	Pasteurella multocida	2016-03-14	0		0		0	97	mixed farm	117		5	female	diseased			positiv	negativ	negativ
276097751430241,00	16-0057410-002-01	Mannheimia haemolytica	2016-03-14	0		0		0	97	mixed farm	117		5	female	diseased			positiv	negativ	negativ
276092791320438,00	16-0057823-005-01	Pasteurella multocida	2016-03-15	2	Spectinomycin Tetracyclin	2	Teracyclines Aminocyclitol	0	92	fattening farm	305	9.501	2	male	diseased	negativ		negativ	negativ	negativ
276092791120040,00	16-0068413-003-01	Pasteurella multocida	2016-04-01	1	Spectinomycin	1	Aminocyclitol	0	92	fattening farm	75	8.454	3	male	diseased	negativ		negativ	negativ	negativ
276095711150402,00	16-0079748-001-01	Pasteurella multocida	2016-04-19	1	Spectinomycin	1	Aminocyclitol	0	95	mixed farm	171		4	male	diseased			positiv	negativ
276095711360245,00	16-0081361-001-01	Pasteurella multocida	2016-04-20	1	Spectinomycin	1	Aminocyclitol	0	95	mixed farm	70		3	female	diseased
276092741120177,00	16-0092609-001-01	Pasteurella multocida	2016-05-11	1	Spectinomycin	1	Aminocyclitol	0	92	fattening farm	181	24.123	2	male	diseased
276092791220083,00	16-0107325-004-01	Pasteurella multocida	2016-06-07	1	Spectinomycin	1	Aminocyclitol	0	92	fattening farm	140	13.108	1	male	diseased			negativ	negativ	negativ
276092791220083,00	16-0107325-004-01	Mannheimia haemolytica	2016-06-07	1	Spectinomycin	1	Aminocyclitol	0	92	fattening farm	140	13.108	1	male	diseased			negativ	negativ	negativ
276092791220065,00	16-0116472-001-01	Pasteurella multocida	2016-06-21	1	Spectinomycin	1	Aminocyclitol	0	92	fattening farm	346	0.484	4	male	diseased			negativ	negativ
276091771170306,00	16-0125812-001-01	Pasteurella multocida	2016-07-06	1	Spectinomycin	1	Aminocyclitol	0	91	mixed farm	112		5	female	diseased			negativ	negativ	negativ
276095731250231,00	16-0137828-002-01	Mannheimia haemolytica	2016-07-25	1	Spectinomycin	1	Aminocyclitol	0	95	fattening farm	373	28.49	4	male	diseased					negativ
276094721970423,00	16-0147551-001-01	Mannheimia haemolytica	2016-08-08	1	Penicillin_G	1	Penicilline	0	94	fattening farm	188	12.748	1	female	diseased	negativ
276091771420057,00	16-0162841-001-01	Pasteurella multocida	2016-09-02	2	Spectinomycin Tetracyclin	2	Teracyclines Aminocyclitol	0	91	fattening farm	189	13.254	2	male	diseased
276092791220083,00	16-0164059-002-01	Mannheimia haemolytica	2016-09-06	2	Spectinomycin Tetracyclin	2	Teracyclines Aminocyclitol	0	92	fattening farm	135	14.935	2	male	diseased	positiv		negativ	negativ	negativ
276092791220083,00	16-0164059-002-01	Pasteurella multocida	2016-09-06	0		0		0	92	fattening farm	135	14.935	2	male	diseased	positiv		negativ	negativ	negativ
276092731270042,00	16-0167479-001-01	Pasteurella multocida	2016-09-09	2	Spectinomycin Tetracyclin	2	Teracyclines Aminocyclitol	0	92	fattening farm	287	5.359	6	male	diseased					negativ
276097711460077,00	16-0179695-002-01	Mannheimia haemolytica	2016-09-29	1	Spectinomycin	1	Aminocyclitol	0	97	fattening farm	377	7.17	3	male	diseased					negativ
276091831270076,00	16-0183331-001-01	Mannheimia haemolytica	2016-10-06	1	Spectinomycin	1	Aminocyclitol	0	91	mixed farm	138	0	8	male	diseased					negativ
276095761220150,00	16-0184383-005-01	Pasteurella multocida	2016-10-07	0		0		0	95	fattening farm	442	23.998	3	male	diseased
276097782050009,00	16-0185780-001-01	Mannheimia haemolytica	2016-10-11	2	Spectinomycin Tetracyclin	2	Teracyclines Aminocyclitol	0	97	dairy farm	179		21	female	diseased	negativ				negativ
276091831270029,00	16-0190970-004-01	Mannheimia haemolytica	2016-10-18	1	Spectinomycin	1	Aminocyclitol	0	91	fattening farm	493	1.779	3	male	diseased
276091771170227,00	16-0209733-001-01	Pasteurella multocida	2016-11-16	2	Spectinomycin Tetracyclin	2	Teracyclines Aminocyclitol	0	91	mixed farm	166		6	male	diseased			negativ	negativ	negativ
276092791320438,00	16-0217386-002-01	Mannheimia haemolytica	2016-11-25	2	Spectinomycin Tetracyclin	2	Teracyclines Aminocyclitol	0	92	fattening farm	282	15.328	1	male	diseased	positiv		negativ	negativ
276092791220174,00	16-0220936-001-01	Mannheimia haemolytica	2016-12-01	1	Spectinomycin	1	Aminocyclitol	0	92	fattening farm	237	1.815	5	male	diseased			positiv	negativ	negativ
276092741830096,00	17-0002849-001-01	Pasteurella multocida	2017-01-10	1	Spectinomycin	1	Aminocyclitol	0	92	fattening farm	69		5	male	diseased			negativ	negativ
276091771260186,00	17-0008084-001-01	Pasteurella multocida	2017-01-18	1	Spectinomycin	1	Aminocyclitol	0	91	mixed farm	182		5	female	diseased
276091871300098,00	17-0011584-001-01	Pasteurella multocida	2017-01-24	1	Spectinomycin	1	Aminocyclitol	0	91	fattening farm	304	33.065	4	male	diseased	positiv		negativ	negativ
276092711280304,00	17-0014836-001-01	Pasteurella multocida	2017-01-27	1	Spectinomycin	1	Aminocyclitol	0	92	fattening farm	57		6	male	diseased			negativ		negativ
276093761250051,00	17-0015339-001-01	Pasteurella multocida	2017-01-30	2	Spectinomycin Tetracyclin	2	Teracyclines Aminocyclitol	0	93	dairy farm	188		1	female	diseased			positiv
276093771540070,00	17-0022142-002-01	Pasteurella multocida	2017-02-08	1	Spectinomycin	1	Aminocyclitol	0	93	mixed farm	180		4	female	diseased	negativ
276094791690083,00	17-0049411-001-01	Pasteurella multocida	2017-03-22	0		0		0	94	mixed farm	295		12	female	diseased	negativ		positiv	negativ
276094791690083,00	17-0049411-001-01	Mannheimia haemolytica	2017-03-22	0		0		0	94	mixed farm	295		12	female	diseased	negativ		positiv	negativ
276091891490036,00	17-0063075-002-01	Mannheimia haemolytica	2017-04-13	2	Penicillin_G Spectinomycin	2	Penicilline Aminocyclitol	0	91	mixed farm	396	1.222	4	male	diseased					negativ
276097721840154,00	17-0094606-001-01	Mannheimia haemolytica	2017-06-08	1	Spectinomycin	1	Aminocyclitol	0	97	fattening farm	207	0.768	10	female	diseased			negativ	negativ	negativ
276091771430128,00	17-0094518-002-01	Pasteurella multocida	2017-06-08	1	Spectinomycin	1	Aminocyclitol	0	91	fattening farm	179	50.64	3	male	diseased	negativ		negativ	negativ	negativ
276092711410333,00	17-0099936-002-01	Mannheimia haemolytica	2017-06-20	1	Spectinomycin	1	Aminocyclitol	0	92	fattening farm	239	7.779	2	male	diseased
276097741190329,00	17-0155647-001-01	Mannheimia haemolytica	2017-09-15	1	Spectinomycin	1	Aminocyclitol	0	97	mixed farm	273		22	female	diseased			negativ	negativ	negativ
276091871790272,00	17-0158202-002-01	Pasteurella multocida	2017-09-20	1	Spectinomycin	1	Aminocyclitol	0	91	mixed farm	135		1	female	diseased	negativ		negativ	negativ	negativ
276092771380125,00	17-0179185-001-01	Pasteurella multocida	2017-10-25	2	Penicillin_G Spectinomycin	2	Penicilline Aminocyclitol	0	92	fattening farm	279	3.097	1	male	diseased			positiv	positiv	negativ
276092771380125,00	17-0179185-001-01	Mannheimia haemolytica	2017-10-25	1	Spectinomycin	1	Aminocyclitol	0	92	fattening farm	279	3.097	1	male	diseased			positiv	positiv	negativ
276097771630012,00	17-0192585-001-01	Mannheimia haemolytica	2017-11-16	1	Spectinomycin	1	Aminocyclitol	0	97	dairy farm	46		20	female	diseased
276091831280272,00	17-0198918-003-01	Pasteurella multocida	2017-11-24	2	Spectinomycin Tetracyclin	2	Teracyclines Aminocyclitol	0	91	fattening farm	118	32.955	1	male	diseased	negativ		negativ		negativ
276095711880036,00	17-0200019-002-01	Pasteurella multocida	2017-11-27	1	Spectinomycin	1	Aminocyclitol	0	95	dairy farm	147		2	female	diseased	negativ
276091771420057,00	17-0209669-003-01	Pasteurella multocida	2017-12-11	1	Spectinomycin	1	Aminocyclitol	0	91	fattening farm	173	12.691	1	male	diseased			positiv		negativ
276091771420057,00	17-0209669-002-01	Mannheimia haemolytica	2017-12-11	2	Spectinomycin Tetracyclin	2	Teracyclines Aminocyclitol	0	91	fattening farm	173	12.691	1	male	diseased			negativ		negativ
276092791120040,00	17-0214171-001-01	Pasteurella multocida	2017-12-18	1	Spectinomycin	1	Aminocyclitol	0	92	fattening farm	71	17.277	1	male	diseased	negativ		negativ	positiv	negativ
276097711140025,00	18-0002529-001-01	Mannheimia haemolytica	2018-01-08	0		0		0	97	fattening farm	116	21.432	4	male	diseased			negativ		negativ
276097711220230,00	18-0003935-001-01	Mannheimia haemolytica	2018-01-10	1	Tetracyclin	1	Teracyclines	0	97	fattening farm	308	27.342	2	male	diseased			positiv	negativ	negativ
276092751590345,00	18-0009427-003-01	Pasteurella multocida	2018-01-18	0		0		0	92	dairy farm	131		3	female	diseased			positiv	negativ	negativ
276091771120124,00	18-0010717-002-01	Pasteurella multocida	2018-01-19	1	Spectinomycin	1	Aminocyclitol	0	91	fattening farm	179	1.192	1	male	diseased			negativ	negativ	negativ
276091771120124,00	18-0010717-002-01	Mannheimia haemolytica	2018-01-19	1	Spectinomycin	1	Aminocyclitol	0	91	fattening farm	179	1.192	1	male	diseased			negativ	negativ	negativ
276095751220003,00	18-0025489-001-01	Mannheimia haemolytica	2018-02-09	1	Spectinomycin	1	Aminocyclitol	0	95	fattening farm	60		2	male	diseased	negativ		negativ	negativ
276091711190033,00	18-0029772-001-01	Pasteurella multocida	2018-02-20	2	Spectinomycin Tetracyclin	2	Teracyclines Aminocyclitol	0	91	fattening farm	178	18.971	3	female	diseased	positiv
276092751270051,00	18-0034918-001-01	Mannheimia haemolytica	2018-02-27	2	Enrofloxacin Spectinomycin	2	Aminocyclitol	0	92	fattening farm	55		2	male	diseased	negativ		negativ	negativ	negativ
276092751270051,00	18-0034918-002-01	Pasteurella multocida	2018-02-27	1	Spectinomycin	1	Aminocyclitol	0	92	fattening farm	55		1	male	diseased	negativ		negativ	negativ	negativ
276093771330155,00	18-0038429-001-01	Pasteurella multocida	2018-03-02	0		0		0	93	mixed farm	130		3	female	diseased	negativ
276091861250251,00	18-0040718-001-01	Pasteurella multocida	2018-03-07	1	Spectinomycin	1	Aminocyclitol	0	91		60		6	female	diseased			negativ	positiv
276091811130013,00	18-0043223-001-01	Pasteurella multocida	2018-03-09	2	Spectinomycin Tetracyclin	2	Teracyclines Aminocyclitol	0	91	fattening farm	115	2.465	3	male	diseased
276091811270124,00	18-0043214-001-01	Pasteurella multocida	2018-03-09	3	Spectinomycin Tetracyclin Tulathromycin	3	Teracyclines Aminocyclitol Makrolide	1	91	fattening farm	368	6.453	2	male	diseased
276095761130210,00	18-0047866-002-01	Mannheimia haemolytica	2018-03-15	1	Spectinomycin	1	Aminocyclitol	0	95	dairy farm	146		67	female	diseased	negativ
276091741460170,00	18-0048128-001-01	Pasteurella multocida	2018-03-16	1	Spectinomycin	1	Aminocyclitol	0	91	mixed farm	73		3	female	diseased			negativ	negativ	negativ
276097711600054,00	18-0048969-003-01	Pasteurella multocida	2018-03-19	3	Spectinomycin Tetracyclin Tulathromycin	3	Teracyclines Aminocyclitol Makrolide	1	97	fattening farm	381	11.191	2	male	diseased
276094781390573,00	18-0050907-001-01	Mannheimia haemolytica	2018-03-21	0		0		0	94	fattening farm	459	40.686	2	male	diseased	negativ
276095731140239,00	18-0053357-001-01	Pasteurella multocida	2018-03-22	1	Spectinomycin	1	Aminocyclitol	0	95	fattening farm	27	0.237	11	male	diseased	negativ
276093721530199,00	18-0053904-001-01	Pasteurella multocida	2018-03-23	0		0		0	93	fattening farm	74	6.334	4	male	diseased	negativ
276091831290370,00	18-0054525-001-01	Pasteurella multocida	2018-03-26	5	Ceftiofur Florfenicol Penicillin_G Spectinomycin Tulathromycin	5	Penicilline Cephalosporins Phenicols Aminocyclitol Makrolide	1	91	mixed farm	339	1.13	3	male	diseased
276097711600062,00	18-0057447-001-01	Mannheimia haemolytica	2018-03-29	1	Spectinomycin	1	Aminocyclitol	0	97	fattening farm	267	13.175	1	male	diseased	negativ		negativ	negativ	negativ
276094731320020,00	18-0060658-001-01	Pasteurella multocida	2018-04-05	1	Spectinomycin	1	Aminocyclitol	0	94	dairy farm	232		0	female	diseased	negativ
276095711750229,00	18-0063129-002-01	Pasteurella multocida	2018-04-10	2	Spectinomycin Tetracyclin	2	Teracyclines Aminocyclitol	0	95	fattening farm	442	9.807	3	female	diseased	positiv
276092741840138,00	18-0063222-001-01	Pasteurella multocida	2018-04-10	2	Spectinomycin Tetracyclin	2	Teracyclines Aminocyclitol	0	92	fattening farm	215	15.245	4	male	diseased
276097721570101,00	18-0062567-001-01	Pasteurella multocida	2018-04-10	1	Spectinomycin	1	Aminocyclitol	0	97	fattening farm	84	0	2	male	diseased
276093771540256,00	18-0064016-001-01	Pasteurella multocida	2018-04-11	1	Spectinomycin	1	Aminocyclitol	0	93	dairy farm	276		0	female	diseased	negativ
276093751750076,00	18-0064024-001-01	Pasteurella multocida	2018-04-11	1	Spectinomycin	1	Aminocyclitol	0	93	fattening farm	163	0.643	4	male	diseased	positiv
276091771350003,00	18-0065299-001-01	Mannheimia haemolytica	2018-04-12	1	Spectinomycin	1	Aminocyclitol	0	91	mixed farm	299		89	female	diseased	negativ		negativ		negativ
276091791340221,00	18-0065683-001-01	Pasteurella multocida	2018-04-12	1	Spectinomycin	1	Aminocyclitol	0	91	mixed farm	310		0	female	diseased			positiv	negativ	negativ
276091791340221,00	18-0065683-002-01	Mannheimia haemolytica	2018-04-12	1	Spectinomycin	1	Aminocyclitol	0	91	mixed farm	310		0	male	diseased			positiv	negativ	negativ
276093771460232,00	18-0066805-001-01	Pasteurella multocida	2018-04-16	0		0		0	93	dairy farm	146		3	male	diseased	negativ
276091771430071,00	18-0066769-001-01	Pasteurella multocida	2018-04-16	1	Spectinomycin	1	Aminocyclitol	0	91	mixed farm	187	4.892	1	male	diseased
276097711580062,00	18-0068998-001-01	Pasteurella multocida	2018-04-18	3	Spectinomycin Tetracyclin Tulathromycin	3	Teracyclines Aminocyclitol Makrolide	1	97	fattening farm	207	25.258	2	male	diseased
276091861250159,00	18-0078251-001-01	Mannheimia haemolytica	2018-04-30	1	Spectinomycin	1	Aminocyclitol	0	91	fattening farm	48		2	female	diseased
276097711460077,00	18-0082239-001-01	Pasteurella multocida	2018-05-07	1	Spectinomycin	1	Aminocyclitol	0	97	fattening farm	382	14.885	2	male	diseased			negativ	negativ	negativ
276091791170092,00	18-0084276-001-01	Pasteurella multocida	2018-05-09	3	Spectinomycin Tetracyclin Tulathromycin	3	Teracyclines Aminocyclitol Makrolide	1	91	fattening farm	367	21.315	1	male	diseased
276097741480141,00	18-0086424-001-01	Pasteurella multocida	2018-05-15	1	Spectinomycin	1	Aminocyclitol	0	97	fattening farm	289	11.893	4	male	diseased
276091791340156,00	18-0088472-001-01	Pasteurella multocida	2018-05-16	0		0		0	91	fattening farm	113	3.152	2	male	diseased
276091791340156,00	18-0088472-001-01	Mannheimia haemolytica	2018-05-16	1	Spectinomycin	1	Aminocyclitol	0	91	fattening farm	113	3.152	2	male	diseased
276092741830096,00	18-0090359-001-01	Mannheimia haemolytica	2018-05-18	2	Spectinomycin Tetracyclin	2	Teracyclines Aminocyclitol	0	92	fattening farm	70		5	male	diseased			negativ	negativ	negativ
276093751830175,00	18-0093819-002-01	Mannheimia haemolytica	2018-05-24	1	Penicillin_G	1	Penicilline	0	93	dairy farm	133		1	female	diseased			negativ	negativ	negativ
276097781160191,00	18-0100244-001-01	Pasteurella multocida	2018-06-06	1	Spectinomycin	1	Aminocyclitol	0	97	dairy farm	155		1	female	diseased
276093761620085,00	18-0101438-001-01	Mannheimia haemolytica	2018-06-07	1	Spectinomycin	1	Aminocyclitol	0	93	dairy farm	123		2	female	diseased	negativ		negativ
276095711990282,00	18-0102620-001-01	Mannheimia haemolytica	2018-06-08	0		0		0	95	dairy farm	283		0	male	diseased	negativ		negativ	negativ
276095741450251,00	18-0102593-001-01	Pasteurella multocida	2018-06-08	0		0		0	95	fattening farm	65	12.42	3	male	diseased	negativ		negativ	negativ	negativ
276091761550157,00	18-0103379-001-01	Mannheimia haemolytica	2018-06-11	1	Spectinomycin	1	Aminocyclitol	0	91	fattening farm	311	58.198	2	female	diseased	negativ
276091761220034,00	18-0109301-001-01	Pasteurella multocida	2018-06-19	2	Spectinomycin Tetracyclin	2	Teracyclines Aminocyclitol	0	91	fattening farm	384	11.276	1	male	diseased
276095712180057,00	18-0111286-001-01	Mannheimia haemolytica	2018-06-21	1	Spectinomycin	1	Aminocyclitol	0	95	fattening farm	286	32.402	1	male	diseased	negativ
276095771360444,00	18-0111287-001-01	Mannheimia haemolytica	2018-06-21	1	Spectinomycin	1	Aminocyclitol	0	95	fattening farm	348	20.368	2	male	diseased	positiv
276091891270235,00	18-0112472-003-01	Pasteurella multocida	2018-06-25	1	Spectinomycin	1	Aminocyclitol	0	91	fattening farm	380	15.497	2	male	diseased
276091771300208,00	18-0113519-001-01	Mannheimia haemolytica	2018-06-26	1	Spectinomycin	1	Aminocyclitol	0	91	fattening farm	224	26.463	1	male	diseased	negativ
276091711190061,00	18-0116248-001-01	Mannheimia haemolytica	2018-06-29	1	Spectinomycin	1	Aminocyclitol	0	91	dairy farm	134		1	male	diseased			negativ	negativ	negativ
276093771460061,00	18-0122371-001-01	Pasteurella multocida	2018-07-10	1	Spectinomycin	1	Aminocyclitol	0	93	mixed farm	95		0	female	diseased	negativ
276093771460115,00	18-0123491-001-01	Pasteurella multocida	2018-07-11	1	Spectinomycin	1	Aminocyclitol	0	93	fattening farm	197	16.395	1	male	diseased	negativ
276092791130111,00	18-0129186-001-01	Pasteurella multocida	2018-07-19	3	Spectinomycin Tetracyclin Tulathromycin	3	Teracyclines Aminocyclitol Makrolide	1	92	fattening farm	336	14.042	5	male	diseased	negativ		negativ	negativ	negativ
276091811270124,00	18-0130179-001-01	Pasteurella multocida	2018-07-20	1	Spectinomycin	1	Aminocyclitol	0	91	fattening farm	397	9.986	1	male	diseased
276091781330045,00	18-0145254-001-01	Pasteurella multocida	2018-08-13	1	Spectinomycin	1	Aminocyclitol	0	91	mixed farm	170		1	female	diseased			negativ	negativ	negativ
276091771130109,00	18-0146189-002-01	Mannheimia haemolytica	2018-08-14	1	Spectinomycin	1	Aminocyclitol	0	91	fattening farm	173	11.409	3	male	diseased
276091771130109,00	18-0146189-002-01	Pasteurella multocida	2018-08-14	0		0		0	91	fattening farm	173	11.409	3	male	diseased
276097640000077,00	18-0147393-001-01	Mannheimia haemolytica	2018-08-16	2	Spectinomycin Tilmicosin	2	Aminocyclitol Makrolide	0	97	fattening farm	136	1.902	1	female	diseased
276091741110443,00	18-0153991-001-01	Mannheimia haemolytica	2018-08-28	1	Spectinomycin	1	Aminocyclitol	0	91	mixed farm	154		48	female	diseased			negativ	negativ
276094711850273,00	18-0165628-001-01	Mannheimia haemolytica	2018-09-14	1	Spectinomycin	1	Aminocyclitol	0	94	fattening farm	206	4.934	1	male	diseased	negativ
276091741500108,00	18-0165858-001-01	Pasteurella multocida	2018-09-17	2	Spectinomycin Tetracyclin	2	Teracyclines Aminocyclitol	0	91	fattening farm	305	11.57	1	male	diseased
276091741430184,00	18-0167781-001-01	Mannheimia haemolytica	2018-09-19	2	Penicillin_G Spectinomycin	2	Penicilline Aminocyclitol	0	91	dairy farm	531		1	male	diseased			negativ	negativ	negativ
276092751490041,00	18-0171270-001-01	Pasteurella multocida	2018-09-25	1	Tetracyclin	1	Teracyclines	0	92	fattening farm	182	5.955	4	male	diseased			positiv	negativ	negativ
276092751490041,00	18-0171270-002-01	Mannheimia haemolytica	2018-09-25	2	Spectinomycin Tetracyclin	2	Teracyclines Aminocyclitol	0	92	fattening farm	182	5.955	4	male	diseased			positiv	negativ	negativ
276095731200106,00	18-0175525-001-01	Pasteurella multocida	2018-10-01	1	Spectinomycin	1	Aminocyclitol	0	95	mixed farm	187		1	male	diseased	negativ			negativ
276091711270011,00	18-0177229-001-01	Mannheimia haemolytica	2018-10-04	1	Tetracyclin	1	Teracyclines	0	91	mixed farm	79		16	female	diseased	negativ		negativ	negativ	negativ
276092791120129,00	18-0177978-001-01	Pasteurella multocida	2018-10-08	2	Spectinomycin Tetracyclin	2	Teracyclines Aminocyclitol	0	92	fattening farm	24		6	male	diseased
276091891350063,00	18-0180055-002-01	Mannheimia haemolytica	2018-10-10	0		0		0	91	fattening farm	96	22.889	1	male	diseased
276092771210383,00	18-0183341-001-01	Pasteurella multocida	2018-10-15	2	Spectinomycin Tetracyclin	2	Teracyclines Aminocyclitol	0	92	fattening farm	352	23.208	2	male	diseased
276092751410393,00	18-0185228-002-01	Pasteurella multocida	2018-10-17	3	Spectinomycin Tetracyclin Tulathromycin	3	Teracyclines Aminocyclitol Makrolide	1	92	fattening farm	473	38.616	6	female	diseased
276097791810076,00	18-0186523-001-01	Mannheimia haemolytica	2018-10-18	1	Spectinomycin	1	Aminocyclitol	0	97	mixed farm	83		119	female	diseased			negativ	negativ	negativ
276097711460027,00	18-0190820-001-01	Pasteurella multocida	2018-10-25	1	Spectinomycin	1	Aminocyclitol	0	97	fattening farm	94	8.376	5	male	diseased			negativ	negativ	negativ
276096791770129,00	18-0193842-001-01	Mannheimia haemolytica	2018-10-30	1	Tetracyclin	1	Teracyclines	0	96	fattening farm	241	20.894	2	male	diseased	positiv
276097782190036,00	18-0195441-001-01	Pasteurella multocida	2018-11-02	0		0		0	97	dairy farm	248		2	female	diseased
276097711600028,00	18-0200022-001-01	Pasteurella multocida	2018-11-09	2	Spectinomycin Tetracyclin	2	Teracyclines Aminocyclitol	0	97	fattening farm	377	0	2	male	diseased			negativ	negativ	negativ
276092791320438,00	18-0204028-001-01	Mannheimia haemolytica	2018-11-15	2	Spectinomycin Tetracyclin	2	Teracyclines Aminocyclitol	0	92	fattening farm	305	22.633	1	male	diseased			negativ	negativ	negativ
276095711250126,00	18-0205477-001-01	Mannheimia haemolytica	2018-11-16	0		0		0	95	mixed farm	290	0	6	male	diseased	negativ
276092741790001,00	18-0206866-002-01	Pasteurella multocida	2018-11-20	2	Spectinomycin Tetracyclin	2	Teracyclines Aminocyclitol	0	92	fattening farm	184	24.479	2	male	diseased
276092791220083,00	18-0209684-001-01	Pasteurella multocida	2018-11-23	2	Spectinomycin Tetracyclin	2	Teracyclines Aminocyclitol	0	92	fattening farm	136	16.489	2	male	diseased	positiv		negativ	negativ	negativ
276096791700414,00	18-0213150-002-01	Pasteurella multocida	2018-11-28	0		0		0	96	mixed farm	97		3	female	diseased	negativ		positiv	negativ	negativ
276096791700414,00	18-0213150-001-01	Mannheimia haemolytica	2018-11-28	0		0		0	96	mixed farm	97		2	male	diseased	negativ		positiv	negativ	negativ
276091811320106,00	18-0213428-001-01	Pasteurella multocida	2018-11-29	2	Spectinomycin Tetracyclin	2	Teracyclines Aminocyclitol	0	91	fattening farm	108	40.054	4	male	diseased	negativ		negativ	negativ	negativ
276095711360535,00	18-0219015-001-01	Pasteurella multocida	2018-12-06	2	Tetracyclin Tulathromycin	2	Teracyclines Makrolide	0	95	fattening farm	555	16.633	6	male	diseased	positiv
276092771490280,00	18-0219479-001-01	Pasteurella multocida	2018-12-07	2	Spectinomycin Tetracyclin	2	Teracyclines Aminocyclitol	0	92	mixed farm	233		1	female	diseased			negativ	negativ	negativ
276091901330007,00	18-0220217-001-01	Mannheimia haemolytica	2018-12-10	1	Spectinomycin	1	Aminocyclitol	0	91	dairy farm	115		0	female	diseased	negativ
276094731320020,00	18-0221699-001-01	Pasteurella multocida	2018-12-11	0		0		0	94	dairy farm	248		1	female	diseased	negativ
276097771700242,00	18-0221957-001-01	Pasteurella multocida	2018-12-12	1	Spectinomycin	1	Aminocyclitol	0	97	dairy farm	88		6	female	diseased			negativ		negativ
276091751360140,00	18-0228176-001-01	Pasteurella multocida	2018-12-21	3	Spectinomycin Tetracyclin Tulathromycin	3	Teracyclines Aminocyclitol Makrolide	1	91	mixed farm	92		5	female	diseased	negativ		negativ
276091831160038,00	19-0001337-003-01	Pasteurella multocida	2019-01-04	0		0		0	91	dairy farm	200		8	female	diseased			positiv	negativ	negativ
276097711680008,00	19-0001419-001-01	Pasteurella multocida	2019-01-04	2	Spectinomycin Tetracyclin	2	Teracyclines Aminocyclitol	0	97	fattening farm	379	9.858	6	male	diseased			negativ	positiv	negativ
276091831270014,00	19-0002429-001-01	Pasteurella multocida	2019-01-08	0		0		0	91	fattening farm	329	16.077	2	male	diseased			positiv	negativ	negativ
276092751160218,00	19-0005646-003-01	Pasteurella multocida	2019-01-14	5	Florfenicol Penicillin_G Spectinomycin Tetracyclin Tulathromycin	5	Penicilline Phenicols Teracyclines Aminocyclitol Makrolide	1	92	fattening farm	409	13.965	3	male	diseased			positiv	negativ	negativ
276092741540027,00	19-0006490-001-01	Mannheimia haemolytica	2019-01-15	2	Spectinomycin Tetracyclin	2	Teracyclines Aminocyclitol	0	92	fattening farm	95	28.41	3	female	diseased
276095751210113,00	19-0008934-001-01	Pasteurella multocida	2019-01-17	1	Spectinomycin	1	Aminocyclitol	0	95	fattening farm	39	0	2	male	diseased	negativ
276097711600054,00	19-0008863-001-01	Pasteurella multocida	2019-01-17	3	Spectinomycin Tetracyclin Tulathromycin	3	Teracyclines Aminocyclitol Makrolide	1	97	fattening farm	324	8.478	1	male	diseased	positiv
276092731640272,00	19-0010703-001-01	Mannheimia haemolytica	2019-01-21	1	Spectinomycin	1	Aminocyclitol	0	92	dairy farm	129		2	female	diseased	negativ
276091771270013,00	19-0017643-001-01	Mannheimia haemolytica	2019-01-31	1	Spectinomycin	1	Aminocyclitol	0	91	mixed farm	179		6	male	diseased			positiv	negativ	negativ
276091771270013,00	19-0017643-001-01	Pasteurella multocida	2019-01-31	3	Spectinomycin Tetracyclin Tulathromycin	3	Teracyclines Aminocyclitol Makrolide	1	91	mixed farm	179		6	male	diseased			positiv	negativ	negativ
276091741180112,00	19-0020243-002-01	Mannheimia haemolytica	2019-02-04	1	Spectinomycin	1	Aminocyclitol	0	91	dairy farm	248		2	female	diseased
276091771300208,00	19-0020562-002-01	Pasteurella multocida	2019-02-05	2	Spectinomycin Tetracyclin	2	Teracyclines Aminocyclitol	0	91	fattening farm	230	13.131	1	male	diseased
276096791880001,00	19-0021121-001-01	Mannheimia haemolytica	2019-02-05	1	Tetracyclin	1	Teracyclines	0	96	fattening farm	231	4.966	2	male	diseased	positiv		negativ	negativ	negativ
276091871300098,00	19-0022751-001-01	Pasteurella multocida	2019-02-07	1	Spectinomycin	1	Aminocyclitol	0	91	fattening farm	299	20.731	3	male	diseased
276095711340112,00	19-0024069-001-01	Pasteurella multocida	2019-02-08	0		0		0	95	mixed farm	126		3	male	diseased	negativ
276095711340112,00	19-0024069-001-01	Mannheimia haemolytica	2019-02-08	0		0		0	95	mixed farm	126		3	male	diseased	negativ
276091771390086,00	19-0025180-001-01	Mannheimia haemolytica	2019-02-12	1	Spectinomycin	1	Aminocyclitol	0	91	dairy farm	161		77	female	diseased			negativ	negativ	negativ
276091831270029,00	19-0025466-001-01	Pasteurella multocida	2019-02-12	2	Spectinomycin Tetracyclin	2	Teracyclines Aminocyclitol	0	91	fattening farm	523	0	3	male	diseased			positiv	negativ	negativ
276097711300278,00	19-0027864-002-01	Mannheimia haemolytica	2019-02-14	1	Spectinomycin	1	Aminocyclitol	0	97	fattening farm	105		7	female	diseased
276093741310016,00	19-0032503-001-01	Mannheimia haemolytica	2019-02-20	1	Penicillin_G	1	Penicilline	0	93	fattening farm	48		2	female	diseased	negativ
276094761780021,00	19-0032506-001-01	Pasteurella multocida	2019-02-20	0		0		0	94	fattening farm	53		2	female	diseased	negativ		negativ	negativ	negativ
276091851400197,00	19-0034739-001-01	Pasteurella multocida	2019-02-25	1	Spectinomycin	1	Aminocyclitol	0	91	dairy farm	26		1	female	diseased
276091771330044,00	19-0034709-001-01	Pasteurella multocida	2019-02-25	2	Spectinomycin Tetracyclin	2	Teracyclines Aminocyclitol	0	91	fattening farm	140	1.966	5	male	diseased			negativ	negativ	negativ
276094731740030,00	19-0043930-001-01	Pasteurella multocida	2019-03-11	1	Spectinomycin	1	Aminocyclitol	0	94	fattening farm	515	14.003	2	male	diseased
276092751510009,00	19-0045116-004-01	Pasteurella multocida	2019-03-12	1	Spectinomycin	1	Aminocyclitol	0	92	dairy farm	183		4	female	diseased
276092751510009,00	19-0045116-002-01	Mannheimia haemolytica	2019-03-12	1	Spectinomycin	1	Aminocyclitol	0	92	dairy farm	183		5	female	diseased			positiv	negativ	negativ
276091771270247,00	19-0045656-002-01	Pasteurella multocida	2019-03-13	3	Spectinomycin Tetracyclin Tulathromycin	3	Teracyclines Aminocyclitol Makrolide	1	91	fattening farm	256	11.924	10	male	diseased			negativ	negativ	negativ
276091831280272,00	19-0045678-001-01	Pasteurella multocida	2019-03-13	2	Spectinomycin Tetracyclin	2	Teracyclines Aminocyclitol	0	91	fattening farm	120	26.446	1	male	diseased			negativ	negativ	negativ
276092741540027,00	19-0045681-001-01	Pasteurella multocida	2019-03-13	4	Florfenicol Spectinomycin Tetracyclin Tulathromycin	4	Phenicols Teracyclines Aminocyclitol Makrolide	1	92	fattening farm	120	28.41	3	male	diseased			negativ	negativ	negativ
276091811450212,00	19-0048661-001-01	Pasteurella multocida	2019-03-15	0		0		0	91	fattening farm	443	5.168	2	male	diseased
276091831270014,00	19-0063025-001-01	Mannheimia haemolytica	2019-04-04	4	Spectinomycin Tetracyclin Tilmicosin Tulathromycin	3	Teracyclines Aminocyclitol Makrolide	1	91	fattening farm	322	16.077	3	male	diseased
276091711340078,00	19-0066055-001-01	Mannheimia haemolytica	2019-04-09	1	Spectinomycin	1	Aminocyclitol	0	91	dairy farm	177		2	female	diseased			positiv		negativ
276093761640072,00	19-0069708-001-01	Pasteurella multocida	2019-04-12	2	Tetracyclin Tulathromycin	2	Teracyclines Makrolide	0	93	fattening farm	114	16.359	5	male	diseased	negativ
276092771210383,00	19-0070308-001-01	Pasteurella multocida	2019-04-15	2	Spectinomycin Tetracyclin	2	Teracyclines Aminocyclitol	0	92	fattening farm	352	14.402	0	male	diseased
276091741500108,00	19-0075095-001-01	Pasteurella multocida	2019-04-23	2	Spectinomycin Tetracyclin	2	Teracyclines Aminocyclitol	0	91	fattening farm	300	6.528	5	male	diseased
276092711140101,00	19-0083001-001-01	Pasteurella multocida	2019-05-07	1	Spectinomycin	1	Aminocyclitol	0	92	mixed farm	82		6	female	diseased
276092791150073,00	19-0083459-001-01	Mannheimia haemolytica	2019-05-07	1	Spectinomycin	1	Aminocyclitol	0	92	mixed farm	117		47	female	diseased			negativ	negativ	negativ
276092741340310,00	19-0096842-001-01	Mannheimia haemolytica	2019-05-23	1	Spectinomycin	1	Aminocyclitol	0	92	fattening farm	285	2.678	2	male	diseased
276092791320438,00	19-0097426-003-01	Mannheimia haemolytica	2019-05-24	2	Spectinomycin Tetracyclin	2	Teracyclines Aminocyclitol	0	92	fattening farm	256	21.591	2	male	diseased	positiv		negativ	negativ	negativ
276092791320438,00	19-0097426-001-01	Pasteurella multocida	2019-05-24	2	Spectinomycin Tetracyclin	2	Teracyclines Aminocyclitol	0	92	fattening farm	256	21.591	3	male	diseased	negativ		negativ	negativ	negativ
276097711460077,00	19-0114747-001-01	Pasteurella multocida	2019-06-25	1	Spectinomycin	1	Aminocyclitol	0	97	fattening farm	321	18.581	2	male	diseased			positiv	positiv	negativ
276097721570032,00	19-0123967-001-01	Mannheimia haemolytica	2019-07-08	1	Spectinomycin	1	Aminocyclitol	0	97	fattening farm	389	16.736	3	male	diseased
276097721570032,00	19-0123967-001-01	Pasteurella multocida	2019-07-08	2	Spectinomycin Tetracyclin	2	Teracyclines Aminocyclitol	0	97	fattening farm	389	16.736	3	male	diseased
276091761550157,00	19-0134398-001-01	Pasteurella multocida	2019-07-19	3	Spectinomycin Tetracyclin Tulathromycin	3	Teracyclines Aminocyclitol Makrolide	1	91	fattening farm	500	67.152	6	male	diseased
276091711240021,00	19-0134558-001-01	Pasteurella multocida	2019-07-22	3	Florfenicol Tetracyclin Tulathromycin	3	Phenicols Teracyclines Makrolide	1	91	fattening farm	257	17.557	2	male	diseased
276093771420005,00	19-0137133-002-01	Pasteurella multocida	2019-07-24	0		0		0	93	dairy farm	135		45	female	diseased
276097711680008,00	19-0143856-002-01	Pasteurella multocida	2019-08-01	2	Spectinomycin Tetracyclin	2	Teracyclines Aminocyclitol	0	97	fattening farm	393	0.014	13	male	diseased			negativ	negativ	negativ
276097711680008,00	19-0143856-003-01	Mannheimia haemolytica	2019-08-01	2	Spectinomycin Tetracyclin	2	Teracyclines Aminocyclitol	0	97	fattening farm	393	7.966	7	male	diseased			negativ	negativ	negativ
276095751120077,00	19-0157267-001-01	Mannheimia haemolytica	2019-08-22	0		0		0	95	mixed farm	290		2	female	diseased
276092791130087,00	19-0171856-002-01	Pasteurella multocida	2019-09-12	2	Spectinomycin Tetracyclin	2	Teracyclines Aminocyclitol	0	92	fattening farm	313	20.495	1	male	diseased			negativ	negativ	negativ
276097711600054,00	19-0173067-001-01	Mannheimia haemolytica	2019-09-13	3	Spectinomycin Tetracyclin Tilmicosin	3	Teracyclines Aminocyclitol Makrolide	1	97	fattening farm	359	18.841	1	male	diseased			negativ	negativ	negativ
276097801190028,00	19-0187872-002-01	Mannheimia haemolytica	2019-10-07	1	Spectinomycin	1	Aminocyclitol	0	97	dairy farm	207		6	female	diseased			negativ	positiv	negativ
276091771300021,00	19-0194222-002-01	Pasteurella multocida	2019-10-15	2	Spectinomycin Tetracyclin	2	Teracyclines Aminocyclitol	0	91	fattening farm	718	18.206	6	male	diseased
276091771130069,00	19-0199165-001-01	Pasteurella multocida	2019-10-21	3	Penicillin_G Spectinomycin Tetracyclin	3	Penicilline Teracyclines Aminocyclitol	1	91	fattening farm	197	27.069	1	male	diseased
276097640000077,00	19-0206807-001-01	Pasteurella multocida	2019-10-30	1	Spectinomycin	1	Aminocyclitol	0	97	fattening farm	141	2.578	2	female	diseased
276091771170083,00	19-0207780-001-01	Pasteurella multocida	2019-10-31	1	Spectinomycin	1	Aminocyclitol	0	91	fattening farm	216	16.131	5	male	diseased			positiv		negativ
276093771390197,00	19-0213800-001-01	Mannheimia haemolytica	2019-11-08	0		0		0	93	fattening farm	74	2.541	3	male	diseased	negativ
276094731210122,00	19-0216047-001-01	Pasteurella multocida	2019-11-12	0		0		0	94	dairy farm	237		2	female	diseased	negativ
276091771200044,00	19-0216408-001-01	Mannheimia haemolytica	2019-11-13	1	Spectinomycin	1	Aminocyclitol	0	91	fattening farm	267	6.659	1	male	diseased			negativ	negativ	negativ
276091771150206,00	19-0216391-001-01	Pasteurella multocida	2019-11-13	1	Spectinomycin	1	Aminocyclitol	0	91	mixed farm	134		5	male	diseased			negativ		negativ
276091771430121,00	19-0219818-001-01	Pasteurella multocida	2019-11-15	1	Spectinomycin	1	Aminocyclitol	0	91	fattening farm	238	20.517	0	male	diseased
276097791940166,00	19-0219725-001-01	Pasteurella multocida	2019-11-15	0		0		0	97	fattening farm	85		5	male	diseased	negativ
276095751610150,00	19-0222746-001-01	Mannheimia haemolytica	2019-11-20	0		0		0	95	mixed farm	45		1	female	diseased	positiv
276095751450160,00	19-0222726-001-01	Pasteurella multocida	2019-11-20	1	Tetracyclin	1	Teracyclines	0	95	mixed farm	190		7	male	diseased	negativ
276095751450160,00	19-0222726-001-01	Mannheimia haemolytica	2019-11-20	0		0		0	95	mixed farm	190		7	male	diseased	negativ
276091761500074,00	19-0226946-002-01	Pasteurella multocida	2019-11-26	2	Spectinomycin Tetracyclin	2	Teracyclines Aminocyclitol	0	91	fattening farm	165	4.818	6	male	diseased
276095771500067,00	19-0231430-002-01	Pasteurella multocida	2019-11-29	2	Tetracyclin Tulathromycin	2	Teracyclines Makrolide	0	95	dairy farm	19		68	female	diseased	negativ
276097640000006,00	19-0230678-001-01	Pasteurella multocida	2019-11-29	0		0		0	97	dairy farm	247		3	female	diseased			positiv	negativ	negativ
276091771130069,00	19-0231583-002-01	Mannheimia haemolytica	2019-12-02	2	Spectinomycin Tetracyclin	2	Teracyclines Aminocyclitol	0	91	fattening farm	222	27.069	3	male	diseased			positiv		negativ
276091831280272,00	19-0232514-002-01	Pasteurella multocida	2019-12-03	3	Florfenicol Tetracyclin Tulathromycin	3	Phenicols Teracyclines Makrolide	1	91	fattening farm	119	41.127	2	male	diseased
276094731120020,00	19-0233659-005-01	Mannheimia haemolytica	2019-12-04	1	Spectinomycin	1	Aminocyclitol	0	94	dairy farm	155		2	female	diseased	negativ
276094731120020,00	19-0233659-005-01	Pasteurella multocida	2019-12-04	1	Penicillin_G	1	Penicilline	0	94	dairy farm	155		2	female	diseased	negativ
276092751500069,00	19-0234932-001-01	Pasteurella multocida	2019-12-05	2	Spectinomycin Tetracyclin	2	Teracyclines Aminocyclitol	0	92	fattening farm	68	11.034	1	male	diseased
276094781390911,00	19-0235340-003-01	Pasteurella multocida	2019-12-05	0		0		0	94	fattening farm	196	4.453	1	male	diseased	negativ
276091811130013,00	19-0238914-001-01	Pasteurella multocida	2019-12-11	2	Spectinomycin Tetracyclin	2	Teracyclines Aminocyclitol	0	91	fattening farm	107	4.716	4	male	diseased
276097711120187,00	19-0241691-001-01	Mannheimia haemolytica	2019-12-13	1	Spectinomycin	1	Aminocyclitol	0	97	mixed farm	235		0	female	diseased
276095731250231,00	19-0247106-002-01	Pasteurella multocida	2019-12-27	2	Tetracyclin Tulathromycin	2	Teracyclines Makrolide	0	95	fattening farm	378	22.774	4	male	diseased	positiv
276094731660062,00	19-0247778-002-01	Pasteurella multocida	2019-12-30	0		0		0	94	fattening farm	87		2	female	diseased	positiv
276094731660062,00	19-0247778-004-01	Mannheimia haemolytica	2019-12-30	0		0		0	94	fattening farm	87		3	female	diseased	positiv
276095751450073,00	20-0002510-001-01	Pasteurella multocida	2020-01-08	0		0		0	95	dairy farm	136		4	female	diseased	negativ
276097801190061,00	20-0006256-001-01	Pasteurella multocida	2020-01-14	1	Spectinomycin	1	Aminocyclitol	0	97	dairy farm	110		6	female	diseased			negativ	negativ	negativ
276094721190196,00	20-0007736-001-01	Pasteurella multocida	2020-01-15	2	Spectinomycin Tetracyclin	2	Teracyclines Aminocyclitol	0	94	mixed farm	235		3	female	diseased	negativ
276097801250025,00	20-0008243-001-01	Mannheimia haemolytica	2020-01-15	1	Spectinomycin	1	Aminocyclitol	0	97	dairy farm	110		0	male	diseased			negativ	negativ	negativ
276091771170139,00	20-0009301-001-01	Pasteurella multocida	2020-01-16	4	Florfenicol Spectinomycin Tetracyclin Tulathromycin	4	Phenicols Teracyclines Aminocyclitol Makrolide	1	91	fattening farm	218	18.525	1	male	diseased
276094721210137,00	20-0012556-001-01	Pasteurella multocida	2020-01-21	0		0		0	94	fattening farm	21	1.193	15	male	diseased	negativ
276091761550157,00	20-0015367-001-01	Pasteurella multocida	2020-01-23	5	Florfenicol Penicillin_G Spectinomycin Tetracyclin Tulathromycin	5	Penicilline Phenicols Teracyclines Aminocyclitol Makrolide	1	91	fattening farm	498	78.244	1	male	diseased	negativ
276092791280138,00	20-0017790-001-01	Mannheimia haemolytica	2020-01-28	2	Spectinomycin Tetracyclin	2	Teracyclines Aminocyclitol	0	92	fattening farm	205	24.209	6	male	diseased
276092791280138,00	20-0017790-001-01	Pasteurella multocida	2020-01-28	6	Ceftiofur Florfenicol Penicillin_G Spectinomycin Tetracyclin Tulathromycin	6	Penicilline Cephalosporins Phenicols Teracyclines Aminocyclitol Makrolide	1	92	fattening farm	205	24.209	6	male	diseased
276097731530041,00	20-0017770-002-01	Pasteurella multocida	2020-01-28	3	Spectinomycin Tetracyclin Tulathromycin	3	Teracyclines Aminocyclitol Makrolide	1	97	fattening farm	339	0	5	male	diseased			positiv	positiv	negativ
276091811450015,00	20-0018817-001-01	Pasteurella multocida	2020-01-29	1	Spectinomycin	1	Aminocyclitol	0	91	mixed farm	261		5	female	diseased			positiv	negativ	negativ
276091771270247,00	20-0018677-001-01	Pasteurella multocida	2020-01-29	2	Florfenicol Tetracyclin	2	Phenicols Teracyclines	0	91	fattening farm	167	7.358	8	male	diseased			negativ	positiv	negativ
276097711420066,00	20-0018881-001-01	Mannheimia haemolytica	2020-01-29	4	Spectinomycin Tetracyclin Tilmicosin Tulathromycin	3	Teracyclines Aminocyclitol Makrolide	1	97	fattening farm	256	23.441	1	male	diseased
276094771210024,00	20-0021052-001-01	Mannheimia haemolytica	2020-01-30	0		0		0	94	dairy farm	276		2	female	diseased	negativ
276094771210024,00	20-0021052-001-01	Pasteurella multocida	2020-01-30	1	Penicillin_G	1	Penicilline	0	94	dairy farm	276		2	female	diseased	negativ
276094721160188,00	20-0021105-001-01	Mannheimia haemolytica	2020-01-30	1	Spectinomycin	1	Aminocyclitol	0	94		128		4	female	diseased	negativ
276092781390011,00	20-0020220-001-01	Pasteurella multocida	2020-01-30	1	Spectinomycin	1	Aminocyclitol	0	92	fattening farm	151	44.295	2	male	diseased
276096771460074,00	20-0021935-001-01	Pasteurella multocida	2020-01-31	0		0		0	96	fattening farm	646	1.12	9	male	diseased	positiv		negativ	positiv
276092741120166,00	20-0023364-001-01	Pasteurella multocida	2020-02-04	2	Spectinomycin Tetracyclin	2	Teracyclines Aminocyclitol	0	92	fattening farm	191	13.749	2	male	diseased
276091771200324,00	20-0025887-002-01	Pasteurella multocida	2020-02-06	2	Spectinomycin Tetracyclin	2	Teracyclines Aminocyclitol	0	91	fattening farm	55	21.385	6	female	diseased			positiv	negativ	negativ
276091861440050,00	20-0026743-001-01	Pasteurella multocida	2020-02-06	1	Tetracyclin	1	Teracyclines	0	91	fattening farm	189	23.569	5	female	diseased	positiv
unknown	20-0027819-001-01	Pasteurella multocida	2020-02-07	0		0		0	97	dairy farm	34		37	female	diseased
276095761220100,00	20-0027643-002-01	Pasteurella multocida	2020-02-07	2	Tetracyclin Tulathromycin	2	Teracyclines Makrolide	0	95	fattening farm	81		5	male	diseased
276095751190179,00	20-0032266-001-01	Pasteurella multocida	2020-02-13	0		0		0	95	mixed farm	71		6	female	diseased	negativ
276091771130069,00	20-0031525-003-01	Pasteurella multocida	2020-02-13	2	Spectinomycin Tetracyclin	2	Teracyclines Aminocyclitol	0	91	fattening farm	233	25.705	2	male	diseased			negativ	negativ	negativ
276091610000109,00	20-0033428-001-01	Pasteurella multocida	2020-02-17	1	Spectinomycin	1	Aminocyclitol	0	91	fattening farm	36		4	female	diseased			positiv		negativ
276092791130087,00	20-0045236-008-01	Pasteurella multocida	2020-03-04	2	Spectinomycin Tetracyclin	2	Teracyclines Aminocyclitol	0	92	fattening farm	310	24.169	3	male	diseased
276091811270124,00	20-0064684-001-01	Pasteurella multocida	2020-03-19	1	Spectinomycin	1	Aminocyclitol	0	91	fattening farm	392	7.359	1	male	diseased
276092771260041,00	20-0075361-002-01	Pasteurella multocida	2020-03-27	2	Spectinomycin Tetracyclin	2	Teracyclines Aminocyclitol	0	92	fattening farm	249	4.789	7	male	diseased			negativ		negativ
276091771430121,00	20-0091089-002-01	Mannheimia haemolytica	2020-04-07	1	Spectinomycin	1	Aminocyclitol	0	91	fattening farm	241	12.667	2	male	diseased
276092741540027,00	20-0105551-001-01	Mannheimia haemolytica	2020-04-16	0		0		0	92	fattening farm	147	19.784	4	female	diseased	negativ
276094711850273,00	20-0114041-001-01	Pasteurella multocida	2020-04-20	3	Spectinomycin Tetracyclin Tulathromycin	3	Teracyclines Aminocyclitol Makrolide	1	94	fattening farm	209	3.601	3	male	diseased	negativ
276091831280272,00	20-0114965-001-01	Pasteurella multocida	2020-04-21	2	Spectinomycin Tetracyclin	2	Teracyclines Aminocyclitol	0	91	fattening farm	123	18.192	1	male	diseased
276097711140025,00	20-0121291-001-01	Pasteurella multocida	2020-04-23	3	Spectinomycin Tetracyclin Tulathromycin	3	Teracyclines Aminocyclitol Makrolide	1	97	fattening farm	108	23.693	2	male	diseased
276094781390911,00	20-0164162-001-01	Pasteurella multocida	2020-05-18	0		0		0	94	fattening farm	164	7.092	3	male	diseased	negativ
276095751210113,00	20-0175682-002-01	Mannheimia haemolytica	2020-05-22	0		0		0	95	fattening farm	58	0	0	male	diseased
276091851180043,00	20-0174111-001-01	Pasteurella multocida	2020-05-22	1	Spectinomycin	1	Aminocyclitol	0	91	mixed farm	92		1	male	diseased			negativ	negativ	negativ
276092741450308,00	20-0179234-001-01	Pasteurella multocida	2020-05-26	2	Spectinomycin Tetracyclin	2	Teracyclines Aminocyclitol	0	92	mixed farm	86		2	male	diseased			negativ	negativ	negativ
276091761550157,00	20-0189526-004-01	Pasteurella multocida	2020-06-02	4	Florfenicol Spectinomycin Tetracyclin Tulathromycin	4	Phenicols Teracyclines Aminocyclitol Makrolide	1	91	fattening farm	371	78.244	4	male	diseased
276091711240021,00	20-0208537-001-01	Pasteurella multocida	2020-06-17	4	Florfenicol Spectinomycin Tetracyclin Tulathromycin	4	Phenicols Teracyclines Aminocyclitol Makrolide	1	91	fattening farm	223	16.269	2	male	diseased
276091771130033,00	20-0214189-002-01	Pasteurella multocida	2020-06-22	1	Spectinomycin	1	Aminocyclitol	0	91	mixed farm	110	13.667	5	male	diseased			negativ	negativ	negativ
1administrative district:
91	Upper Bavaria
92	Lower Bavaria
93	Upper Palatinate	North Bavaria
94	Upper Franconia	North Bavaria
95	Middle Franconia	North Bavaria
96	Lower Franconia	North Bavaria
97	Swabia
